# Supplementary material for: Dynamics of the Salivary Microbiome During Different Phases of Crohn's Disease
Source: Front Cell Infect Microbiol. 2020 Oct 6;10:544704. doi: 10.3389/fcimb.2020.544704 (PMC7574453; doi:10.3389/fcimb.2020.544704)
Supplement: Supplementary file 2 [file Table_2.XLSX]

## Sheet: Table 1
Supplementary Table 1: Metadata of the samples in three categories
Sample	Gender	Type	Age of diagnosis	Location of disease	Behaviour of disease	Perianal disease	Smoking history	Dental diseases
A01	M	Active	A2	L2	B1	N	N	N
A02	M	Active	A2	L3	B1	N	N	N
A03	F	Active	A2	L4	B2	N	N	Y
A04	M	Active	A2	L3	B1	Y	N	N
A05	F	Active	A1	L3	B2	N	N	N
A06	M	Active	A2	L3	B1	N	N	N
A07	F	Active	A2	L3	B3	Y	Y	N
A08	M	Active	A2	L3	B1	N	N	N
A09	M	Active	A1	L3	B1	N	N	N
A10	M	Active	A2	L3	B3	N	N	N
A11	F	Active	A2	L1	B3	Y	N	N
A12	F	Active	A2	L2	B2	N	Y	N
A13	F	Active	A2	L3	B1	N	N	Y
A14	M	Active	A1	L3	B1	N	N	N
A15	M	Active	A3	L2	B2	N	N	N
A16	F	Active	A2	L3	B1	N	N	N
A17	M	Active	A2	L3	B1	Y	N	N
A18	M	Active	A2	L3	B1	N	N	N
A19	M	Active	A2	L1	B1	N	N	N
A20	F	Active	A1	L2	B2	Y	Y	N
A21	M	Active	A2	L3	B2	N	N	N
A22	M	Active	A2	L3	B1	N	N	N
A23	M	Active	A3	L3	B1	N	N	N
A24	M	Active	A3	L3	B3	N	N	Y
A25	M	Active	A2	L3	B1	N	N	N
A26	F	Active	A2	L3	B3	Y	N	N
A27	F	Active	A2	L3	B2	N	N	N
A28	M	Active	A2	L3	B3	N	N	N
A29	M	Active	A2	L1	B2	N	N	N
R01	M	Remission	A1	L4	B1	N	N	N
R02	M	Remission	A3	L3	B1	N	N	N
R03	F	Remission	A2	L3	B1	N	N	N
R04	F	Remission	A2	L4	B1	Y	N	N
R05	M	Remission	A2	L4	B3	Y	Y	N
R06	M	Remission	A2	L1	B1	N	N	N
R07	M	Remission	A2	L3	B1	N	N	Y
R08	F	Remission	A2	L1	B1	N	N	N
R09	M	Remission	A3	L3	B1	N	Y	N
R10	F	Remission	A2	L3	B1	Y	N	N
R11	M	Remission	A2	L3	B1	N	N	N
R12	M	Remission	A1	L2	B1	N	N	N
R13	M	Remission	A1	L2	B1	N	N	N
R14	F	Remission	A2	L3	B1	N	N	N
R15	M	Remission	A2	L4	B2	N	N	Y
R16	M	Remission	A2	L3	B1	N	N	N
R17	M	Remission	A2	L3	B1	N	N	Y
R18	M	Remission	A2	L1	B1	N	N	N
R19	F	Remission	A2	L3	B2	N	N	N
R20	M	Remission	A2	L1	B1	N	Y	N
R21	F	Remission	A3	L1	B1	Y	Y	N
R22	F	Remission	A2	L2	B1	N	N	N
R23	F	Remission	A2	L1	B1	N	N	N
R24	M	Remission	A2	L3	B1	N	N	N
R25	M	Remission	A2	L2	B2	N	N	N
R26	F	Remission	A2	L2	B3	Y	N	N
R27	M	Remission	A3	L1	B1	N	N	N
R28	M	Remission	A2	L3	B1	N	N	N
R29	F	Remission	A2	L2	B2	N	N	N
R30	M	Remission	A2	L3	B1	N	N	N
R31	M	Remission	A2	L1	B1	N	N	Y
H01	F	Control	NA	NA	NA	NA	N	N
H02	F	Control	NA	NA	NA	NA	N	N
H03	M	Control	NA	NA	NA	NA	N	N
H04	M	Control	NA	NA	NA	NA	N	N
H05	M	Control	NA	NA	NA	NA	Y	N
H06	M	Control	NA	NA	NA	NA	N	Y
H07	M	Control	NA	NA	NA	NA	N	N
H08	M	Control	NA	NA	NA	NA	Y	N
H09	F	Control	NA	NA	NA	NA	N	Y
H10	M	Control	NA	NA	NA	NA	N	N
H11	F	Control	NA	NA	NA	NA	N	N
H12	M	Control	NA	NA	NA	NA	N	N
H13	M	Control	NA	NA	NA	NA	N	N
H14	F	Control	NA	NA	NA	NA	N	N
H15	M	Control	NA	NA	NA	NA	N	N
H16	M	Control	NA	NA	NA	NA	N	N
H17	F	Control	NA	NA	NA	NA	N	Y
H18	F	Control	NA	NA	NA	NA	N	N
H19	F	Control	NA	NA	NA	NA	Y	N
H20	M	Control	NA	NA	NA	NA	N	N
H21	M	Control	NA	NA	NA	NA	N	N
H22	F	Control	NA	NA	NA	NA	N	Y
H23	M	Control	NA	NA	NA	NA	N	N
H24	F	Control	NA	NA	NA	NA	N	N
H25	M	Control	NA	NA	NA	NA	Y	N
H26	M	Control	NA	NA	NA	NA	Y	N
H27	M	Control	NA	NA	NA	NA	N	N
H28	F	Control	NA	NA	NA	NA	N	N
H29	M	Control	NA	NA	NA	NA	N	N
H30	F	Control	NA	NA	NA	NA	N	N
H31	F	Control	NA	NA	NA	NA	Y	Y

## Sheet: Table 2
Supplementary Table 2: Taxonomic distribution of the taxa at genus level
Taxa	Active Phase	Healing Phase	Control
Streptococcus	18.6903	20.1061	18.233
Neisseria	10.0237	19.5728	18.7337
Prevotella	19.8862	10.4273	8.82828
Haemophilus	7.56672	9.89462	14.4549
Veillonella	9.86121	5.00251	6.98575
Porphyromonas	2.65515	5.11605	5.65313
Fusobacterium	2.83717	5.2305	4.77937
Leptotrichia	3.60919	4.80143	2.99624
Saccharibacteria_genera_incertae_sedis	2.21072	3.1925	1.542
Granulicatella	2.80405	1.83343	1.5876
Alloprevotella	1.3558	0.836616	3.20236
Gemella	2.03977	1.91101	1.46469
Rothia	2.19059	1.45526	1.71244
Aggregatibacter	1.48191	1.63865	1.9899
Capnocytophaga	2.41587	1.62218	1.14104
Actinomyces	1.93964	1.96783	0.798997
Campylobacter	0.989012	0.727878	0.717518
Treponema	0.601747	0.644533	1.03044
SR1_genera_incertae_sedis	0.741452	0.356483	0.441326
Megasphaera	0.841616	0.223099	0.160298
Other	5.25821	3.4392	3.54701

## Sheet: Table 3
Supplementary Table 3: OTUs and relative abundances used for differential abundance analysis using LEfSe
Class	Active	Active	Active	Active	Active	Active	Active	Active	Active	Active	Active	Active	Active	Active	Active	Active	Active	Active	Active	Active	Active	Active	Active	Active	Active	Active	Active	Active	Active	Remission	Remission	Remission	Remission	Remission	Remission	Remission	Remission	Remission	Remission	Remission	Remission	Remission	Remission	Remission	Remission	Remission	Remission	Remission	Remission
Taxon	A01	A02	A03	A04	A05	A06	A07	A08	A09	A10	A11	A12	A13	A14	A15	A16	A17	A18	A19	A20	A21	A22	A23	A24	A25	A26	A27	A28	A29	R01	R02	R03	R04	R05	R06	R07	R08	R09	R10	R11	R12	R13	R14	R15	R16	R17	R18	R19	R20
k__Bacteria	0.999955	1	1	0.999955	1	0.999955	1	1	1	1	1	1	1	1	1	1	1	0.999955	0.999955	0.999955	0.99991	1	1	0.999955	1	1	0.999955	1	0.999865	0.999955	0.999955	1	0.999955	0.999955	0.999729	1	1	0.999955	0.999955	0.999955	1	0.999865	1	1	1	0.999955	1	1	0.999955
k__Bacteria|p__Firmicutes	0.219415	0.306658	0.197988	0.333634	0.375541	0.526795	0.325198	0.416321	0.415599	0.297546	0.359933	0.463957	0.354475	0.196139	0.350189	0.328582	0.391059	0.259428	0.248376	0.233399	0.331469	0.53875	0.354746	0.583544	0.236151	0.654908	0.569605	0.289201	0.340761	0.33007	0.306027	0.253789	0.237459	0.228031	0.327544	0.215897	0.482678	0.271382	0.33625	0.252256	0.331379	0.483535	0.330612	0.28496	0.267728	0.306388	0.357497	0.318116	0.204619
k__Bacteria|p__Proteobacteria	0.42002	0.164968	0.378022	0.407479	0.464904	0.279547	0.0184951	0.243459	0.0635601	0.0947763	0.152246	0.0473656	0.187342	0.349558	0.269488	0.199432	0.11494	0.185447	0.234347	0.299305	0.24815	0.0742512	0.314101	0.00261638	0.544975	0.18044	0.0955882	0.23367	0.0862956	0.444154	0.412802	0.550027	0.32371	0.289291	0.269262	0.363903	0.258571	0.443838	0.253519	0.310177	0.157705	0.219235	0.371752	0.305982	0.378789	0.298313	0.0560718	0.279006	0.422636
k__Bacteria|p__Firmicutes|c__Bacilli	0.138894	0.122023	0.0646427	0.293351	0.331288	0.523863	0.180846	0.325559	0.133255	0.0486738	0.237775	0.100054	0.230783	0.123962	0.125857	0.134969	0.179448	0.101949	0.12721	0.115527	0.138578	0.330025	0.2131	0.56338	0.207461	0.630639	0.477355	0.0957236	0.226272	0.296373	0.263443	0.205115	0.133481	0.134067	0.280359	0.162892	0.447176	0.235023	0.248602	0.194018	0.218243	0.456424	0.273187	0.255323	0.218739	0.233805	0.202544	0.238768	0.168035
k__Bacteria|p__Bacteroidetes	0.137721	0.368053	0.411945	0.120218	0.0629285	0.0283291	0.57998	0.220092	0.438876	0.334897	0.237459	0.396969	0.25812	0.345994	0.243775	0.305305	0.420967	0.395706	0.447582	0.226182	0.266465	0.233986	0.197717	0.222393	0.121121	0.0934681	0.214318	0.278194	0.330927	0.0726272	0.146608	0.0950018	0.232858	0.242557	0.187523	0.23367	0.120489	0.197492	0.241384	0.219009	0.26439	0.123466	0.163073	0.179989	0.193477	0.162306	0.24161	0.183463	0.17638
k__Bacteria|p__Firmicutes|c__Bacilli|o__Lactobacillales	0.117512	0.104159	0.0593197	0.24576	0.267683	0.523502	0.179944	0.308102	0.130955	0.0368549	0.22149	0.0929267	0.147194	0.116519	0.117827	0.129962	0.172952	0.0934681	0.119181	0.0917539	0.126398	0.31162	0.20268	0.529096	0.20268	0.578356	0.445101	0.0923403	0.16808	0.285502	0.246075	0.191402	0.12279	0.130007	0.248196	0.136774	0.375677	0.212153	0.191492	0.173899	0.201236	0.389886	0.261097	0.232407	0.198304	0.222257	0.185402	0.235204	0.163118
k__Bacteria|p__Bacteroidetes|c__Bacteroidia|o__Bacteroidales	0.108805	0.352219	0.364805	0.106189	0.0485384	0.00387947	0.542223	0.203717	0.436079	0.327995	0.227084	0.39566	0.203266	0.325108	0.199071	0.271382	0.416817	0.386368	0.442981	0.20489	0.263623	0.229655	0.128879	0.152156	0.0994677	0.0107813	0.207461	0.250677	0.218333	0.0613046	0.121527	0.0828672	0.204213	0.218874	0.159825	0.218333	0.0731685	0.175388	0.224377	0.194244	0.253744	0.0734392	0.141555	0.140337	0.17629	0.143991	0.234166	0.166231	0.0925659
k__Bacteria|p__Bacteroidetes|c__Bacteroidia	0.108805	0.352219	0.364805	0.106189	0.0485384	0.00387947	0.542223	0.203717	0.436079	0.327995	0.227084	0.39566	0.203266	0.325108	0.199071	0.271382	0.416817	0.386368	0.442981	0.20489	0.263623	0.229655	0.128879	0.152156	0.0994677	0.0107813	0.207461	0.250677	0.218333	0.0613046	0.121527	0.0828672	0.204213	0.218874	0.159825	0.218333	0.0731685	0.175388	0.224377	0.194244	0.253744	0.0734392	0.141555	0.140337	0.17629	0.143991	0.234166	0.166231	0.0925659
k__Bacteria|p__Firmicutes|c__Bacilli|o__Lactobacillales|f__Streptococcaceae	0.108129	0.0935132	0.0558012	0.218107	0.223701	0.389435	0.100415	0.270029	0.114354	0.0236828	0.210032	0.0834085	0.137631	0.111151	0.087288	0.117918	0.149991	0.0874233	0.102941	0.0827319	0.0934681	0.250767	0.185944	0.456198	0.182109	0.482948	0.395796	0.0586882	0.152382	0.277337	0.202499	0.167809	0.105558	0.116519	0.238768	0.0921148	0.360023	0.173042	0.175388	0.154096	0.1845	0.358264	0.243414	0.185357	0.177508	0.13921	0.170291	0.230512	0.135917
k__Bacteria|p__Firmicutes|c__Bacilli|o__Lactobacillales|f__Streptococcaceae|g__Streptococcus	0.108129	0.0935132	0.0558012	0.218107	0.223701	0.389435	0.100415	0.270029	0.114354	0.0236828	0.210032	0.0834085	0.137631	0.111106	0.087288	0.117918	0.149991	0.0874233	0.102941	0.0827319	0.0934681	0.250767	0.185944	0.456198	0.182109	0.482948	0.395796	0.0584626	0.152382	0.277337	0.202409	0.167809	0.105558	0.116519	0.238768	0.0921148	0.360023	0.173042	0.175388	0.154051	0.1845	0.358264	0.243414	0.185357	0.177508	0.13921	0.170291	0.230512	0.135917
k__Bacteria|p__Proteobacteria|c__Betaproteobacteria	0.293035	0.0749729	0.112595	0.202499	0.322266	0.277246	0.00712739	0.0303591	0.00527788	0.0614399	0.0621617	0.0142999	0.0342385	0.235249	0.0517864	0.0900397	0.0229159	0.115031	0.187387	0.223475	0.108715	0.0209311	0.187252	0.00216528	0.46319	0.00478167	0.027878	0.0826416	0.0797546	0.355287	0.290238	0.476588	0.195868	0.181703	0.103347	0.200604	0.180305	0.348024	0.0672591	0.237144	0.0728979	0.151119	0.238813	0.232588	0.220047	0.235429	0.0232317	0.0723114	0.321454
k__Bacteria|p__Proteobacteria|c__Betaproteobacteria|o__Neisseriales|f__Neisseriaceae	0.281036	0.0725821	0.110114	0.17417	0.264706	0.0013533	0.000360881	0.0287802	0.00505233	0.0613497	0.0391104	0.0122248	0.00108264	0.232948	0.0493504	0.0895435	0.0203898	0.113407	0.18644	0.189417	0.101633	0.0201191	0.173719	0.00031577	0.462468	0.00464634	0.0256225	0.0272014	0.0788073	0.191763	0.258932	0.474513	0.143991	0.152788	0.0931072	0.191086	0.159735	0.346039	0.0668982	0.210348	0.0702815	0.111061	0.222844	0.226317	0.211747	0.210213	0.0226904	0.0654998	0.307154
k__Bacteria|p__Proteobacteria|c__Betaproteobacteria|o__Neisseriales	0.281036	0.0725821	0.110114	0.17417	0.264706	0.0013533	0.000360881	0.0287802	0.00505233	0.0613497	0.0391104	0.0122248	0.00108264	0.232948	0.0493504	0.0895435	0.0203898	0.113407	0.18644	0.189417	0.101633	0.0201191	0.173719	0.00031577	0.462468	0.00464634	0.0256225	0.0272014	0.0788073	0.191763	0.258932	0.474513	0.143991	0.152788	0.0931072	0.191086	0.159735	0.346039	0.0668982	0.210348	0.0702815	0.111061	0.222844	0.226317	0.211747	0.210213	0.0226904	0.0654998	0.307154
k__Bacteria|p__Proteobacteria|c__Betaproteobacteria|o__Neisseriales|f__Neisseriaceae|g__Neisseria	0.273773	0.068026	0.088506	0.167629	0.260285	0.0013533	0.000360881	0.0265698	0.00451101	0.0599513	0.0380278	0.0113677	0.000721761	0.230061	0.0451552	0.0848069	0.018856	0.111061	0.181613	0.18653	0.0970318	0.0193973	0.169975	0.00027066	0.457236	0.00460123	0.0248105	0.0263443	0.0772735	0.187026	0.254782	0.470588	0.139435	0.148367	0.0911674	0.186079	0.156261	0.343694	0.0620263	0.208634	0.0680711	0.107001	0.219776	0.221265	0.203086	0.206739	0.0216528	0.0618459	0.303997
k__Bacteria|p__Bacteroidetes|c__Bacteroidia|o__Bacteroidales|f__Prevotellaceae	0.0828672	0.316582	0.276976	0.0770931	0.0271563	0.00207506	0.527382	0.184455	0.435538	0.322311	0.197898	0.390157	0.163704	0.291185	0.186711	0.247429	0.393224	0.343333	0.300478	0.10673	0.232001	0.212468	0.122609	0.151074	0.0778149	0.00906712	0.20277	0.0431703	0.202364	0.0347799	0.0539065	0.0671238	0.0757849	0.193206	0.103167	0.0794839	0.0497564	0.0396969	0.153464	0.137856	0.217295	0.0273367	0.0879195	0.0496662	0.11476	0.0788524	0.209987	0.132804	0.0550794
k__Bacteria|p__Bacteroidetes|c__Bacteroidia|o__Bacteroidales|f__Prevotellaceae|g__Prevotella	0.0734843	0.302553	0.267773	0.0669885	0.0209311	0.00198484	0.482272	0.166005	0.427914	0.295426	0.171148	0.373827	0.144894	0.229204	0.160637	0.208724	0.386052	0.316898	0.238722	0.0945056	0.212153	0.206018	0.104159	0.150893	0.071319	0.00694695	0.191808	0.0318928	0.0966709	0.0281036	0.0469145	0.0319379	0.0488993	0.167719	0.0722663	0.0705973	0.0386593	0.032795	0.137721	0.117963	0.20507	0.0254872	0.0737099	0.040148	0.105106	0.0685673	0.202634	0.114444	0.0461927
k__Bacteria|p__Proteobacteria|c__Gammaproteobacteria	0.117016	0.0779953	0.247699	0.198575	0.140428	0.00189462	0.009428	0.205973	0.0550343	0.0322086	0.0727625	0.0291411	0.12694	0.111241	0.190951	0.0788073	0.0841754	0.059816	0.0452454	0.0553049	0.122339	0.0370354	0.119091	0.00027066	0.0732136	0.173313	0.0587784	0.110204	0.000405991	0.0841303	0.11079	0.0709581	0.122158	0.103528	0.155449	0.157118	0.0763713	0.090987	0.177914	0.0654998	0.0756947	0.0653645	0.130684	0.0704168	0.13921	0.0558463	0.0298629	0.197898	0.0910772
k__Bacteria|p__Proteobacteria|c__Gammaproteobacteria|o__Pasteurellales|f__Pasteurellaceae	0.116655	0.077454	0.244767	0.198033	0.13921	0.000541321	9.02201e-05	0.205386	0.0547185	0.0268405	0.0720408	0.024179	0.126218	0.111061	0.189462	0.0769578	0.0838145	0.0590942	0.043847	0.054899	0.122068	0.0368098	0.118639	0	0.0727174	0.171463	0.057786	0.0154728	0.00027066	0.0811079	0.110023	0.0707326	0.118685	0.102445	0.149314	0.156171	0.0726272	0.0901299	0.177237	0.0623421	0.0743865	0.064327	0.130368	0.060673	0.138894	0.054493	0.0293667	0.197357	0.085664
k__Bacteria|p__Proteobacteria|c__Gammaproteobacteria|o__Pasteurellales	0.116655	0.077454	0.244767	0.198033	0.13921	0.000541321	9.02201e-05	0.205386	0.0547185	0.0268405	0.0720408	0.024179	0.126218	0.111061	0.189462	0.0769578	0.0838145	0.0590942	0.043847	0.054899	0.122068	0.0368098	0.118639	0	0.0727174	0.171463	0.057786	0.0154728	0.00027066	0.0811079	0.110023	0.0707326	0.118685	0.102445	0.149314	0.156171	0.0726272	0.0901299	0.177237	0.0623421	0.0743865	0.064327	0.130368	0.060673	0.138894	0.054493	0.0293667	0.197357	0.085664
k__Bacteria|p__Proteobacteria|c__Gammaproteobacteria|o__Pasteurellales|f__Pasteurellaceae|g__Haemophilus	0.1024	0.0642367	0.226543	0.165689	0.131812	0.000496211	4.51101e-05	0.177689	0.0533201	0.0267503	0.0503879	0.0130819	0.125992	0.0906261	0.0653194	0.0604024	0.0795291	0.0290058	0.0415915	0.0507939	0.114174	0.0321635	0.107813	0	0.0512901	0.171238	0.0339679	0.012721	0.00027066	0.0685673	0.0778149	0.0408246	0.0996481	0.093423	0.117016	0.143991	0.0686124	0.0771833	0.164201	0.0469596	0.0578311	0.054899	0.0996933	0.0439372	0.114625	0.0388398	0.0282389	0.195327	0.067214
k__Bacteria|p__Firmicutes|c__Negativicutes|o__Selenomonadales	0.0409599	0.1679	0.128293	0.0267503	0.0309004	0.00189462	0.143405	0.0803861	0.260781	0.157885	0.0891826	0.341528	0.095904	0.0537712	0.207822	0.174441	0.195958	0.112144	0.104836	0.0686124	0.171418	0.195913	0.129556	0.0199838	0.0123602	0.0184951	0.0830927	0.0339679	0.0936936	0.0195778	0.029096	0.0447943	0.0682515	0.0738001	0.0158336	0.0322537	0.0253067	0.0115933	0.0458769	0.0221039	0.0858445	0.0130819	0.0447041	0.0117737	0.0250361	0.0426741	0.120669	0.0497564	0.0277878
k__Bacteria|p__Firmicutes|c__Negativicutes	0.0409599	0.1679	0.128293	0.0267503	0.0309004	0.00189462	0.143405	0.0803861	0.260781	0.157885	0.0891826	0.341528	0.095904	0.0537712	0.207822	0.174441	0.195958	0.112144	0.104836	0.0686124	0.171418	0.195913	0.129556	0.0199838	0.0123602	0.0184951	0.0830927	0.0339679	0.0936936	0.0195778	0.029096	0.0447943	0.0682515	0.0738001	0.0158336	0.0322537	0.0253067	0.0115933	0.0458769	0.0221039	0.0858445	0.0130819	0.0447041	0.0117737	0.0250361	0.0426741	0.120669	0.0497564	0.0277878
k__Bacteria|p__Firmicutes|c__Negativicutes|o__Selenomonadales|f__Veillonellaceae	0.0409599	0.1679	0.128293	0.0267503	0.0309004	0.00189462	0.143405	0.0803861	0.260781	0.157885	0.0891826	0.341528	0.095904	0.0537712	0.207822	0.174441	0.195958	0.112144	0.104836	0.0686124	0.171418	0.195913	0.129556	0.0199838	0.0123602	0.0184951	0.0830927	0.0333815	0.0936936	0.0195778	0.029096	0.0447943	0.0682515	0.0738001	0.0158336	0.0322537	0.0253067	0.0115933	0.0458769	0.0221039	0.0858445	0.0130819	0.0447041	0.0117737	0.0250361	0.0426741	0.120669	0.0497564	0.0277878
k__Bacteria|p__Fusobacteria	0.101949	0.0884157	0.000451101	0.0486287	0.0543125	0.00022555	0.0124955	0.0453807	0.0419073	0.108354	0.122429	0.0459672	0.168712	0.0368098	0.0822357	0.0858896	0.0274269	0.097528	0.0125857	0.159058	0.087288	0.072943	0.100415	0.00013533	0.0738903	0.00965355	0.0630188	0.00911223	0.00478167	0.0562974	0.0800253	0.0822808	0.11697	0.0861602	0.121752	0.107452	0.0375316	0.0394262	0.0723114	0.140879	0.150262	0.0813335	0.072131	0.0967611	0.104249	0.131406	0.0733941	0.0938289	0.165734
k__Bacteria|p__Fusobacteria|c__Fusobacteriia	0.101949	0.0884157	0.000451101	0.0486287	0.0543125	0.00022555	0.0124955	0.0453807	0.0419073	0.108354	0.122429	0.0459672	0.168712	0.0368098	0.0822357	0.0858896	0.0274269	0.097528	0.0125857	0.159058	0.087288	0.072943	0.100415	0.00013533	0.0738903	0.00965355	0.0630188	0.00911223	0.00478167	0.0562974	0.0800253	0.0822808	0.11697	0.0861602	0.121752	0.107452	0.0375316	0.0394262	0.0723114	0.140879	0.150262	0.0813335	0.072131	0.0967611	0.104249	0.131406	0.0733941	0.0938289	0.165734
k__Bacteria|p__Fusobacteria|c__Fusobacteriia|o__Fusobacteriales	0.101949	0.0884157	0.000451101	0.0486287	0.0543125	0.00022555	0.0124955	0.0453807	0.0419073	0.108354	0.122429	0.0459672	0.168712	0.0368098	0.0822357	0.0858896	0.0274269	0.097528	0.0125857	0.159058	0.087288	0.072943	0.100415	0.00013533	0.0738903	0.00965355	0.0630188	0.00911223	0.00478167	0.0562974	0.0800253	0.0822808	0.11697	0.0861602	0.121752	0.107452	0.0375316	0.0394262	0.0723114	0.140879	0.150262	0.0813335	0.072131	0.0967611	0.104249	0.131406	0.0733941	0.0938289	0.165734
k__Bacteria|p__Firmicutes|c__Negativicutes|o__Selenomonadales|f__Veillonellaceae|g__Veillonella	0.0285547	0.149675	0.121121	0.0214724	0.0282389	0.00171418	0.141149	0.0671689	0.22943	0.12721	0.0679809	0.300208	0.0894984	0.0453356	0.18856	0.117196	0.171148	0.0612144	0.0719957	0.0580115	0.150803	0.179899	0.105197	0.0189011	0.00861602	0.0170065	0.0652292	0.0193973	0.0682515	0.0158787	0.0249459	0.0415464	0.0580567	0.0646878	0.00784915	0.0285998	0.0208409	0.00848069	0.0410953	0.0161494	0.0736196	0.0101047	0.0427192	0.0105558	0.0190816	0.0359527	0.101092	0.0386142	0.0201642
k__Bacteria|p__Bacteroidetes|c__Bacteroidia|o__Bacteroidales|f__Porphyromonadaceae	0.0258932	0.035637	0.0877842	0.0288704	0.0207957	0.000631541	0.0148412	0.0190364	0.000451101	0.00568387	0.0286449	0.00464634	0.039336	0.0337874	0.0121797	0.0239534	0.0232768	0.0428546	0.142322	0.0973024	0.031577	0.0171418	0.0062703	0.000947311	0.0215175	0.000405991	0.00351859	0.0917088	0.0148412	0.0243143	0.0674847	0.0156983	0.125271	0.0256676	0.0558463	0.138849	0.0199838	0.135601	0.0707326	0.0563425	0.0364038	0.0458318	0.0534554	0.0906261	0.0614399	0.0650487	0.0240888	0.0331559	0.0371707
k__Bacteria|p__Bacteroidetes|c__Bacteroidia|o__Bacteroidales|f__Porphyromonadaceae|g__Porphyromonas	0.0232768	0.0332912	0.0877842	0.0264345	0.0193071	0.00022555	0.0146157	0.0168712	0	0.00541321	0.0154728	0.00248105	0.0392909	0.0325244	0.0115482	0.0216528	0.0218784	0.0392909	0.142322	0.0880097	0.028284	0.0152472	0.00505233	9.02201e-05	0.0201191	0.00013533	0.00239083	0.00969866	0.0013533	0.0162396	0.0587333	0.0154276	0.10858	0.0248105	0.0468694	0.135781	0.0179538	0.124053	0.0631541	0.0469596	0.031983	0.0411855	0.0506586	0.0884608	0.0427643	0.0512901	0.0218333	0.0288704	0.0316222
k__Bacteria|p__Fusobacteria|c__Fusobacteriia|o__Fusobacteriales|f__Fusobacteriaceae|g__Fusobacterium	0.0364038	0.0322988	0.000451101	0.0351407	0.03072	4.51101e-05	9.02201e-05	0.0227806	0.00383436	0.00608986	0.0712739	0.00306748	0.0626128	0.0309004	0.0390202	0.0317124	0.0212017	0.0375316	0.00405991	0.107723	0.0619361	0.0396518	0.0102851	4.51101e-05	0.0532299	0.000451101	0.029502	0.00396969	0.00293215	0.029502	0.0571545	0.0162847	0.0782209	0.0514255	0.0896788	0.0680711	0.0152472	0.0285547	0.0648232	0.0791231	0.0947311	0.0490346	0.0379376	0.0372158	0.0769127	0.0485835	0.0261187	0.0674396	0.0727174
k__Bacteria|p__Fusobacteria|c__Fusobacteriia|o__Fusobacteriales|f__Fusobacteriaceae	0.0364038	0.0322988	0.000451101	0.0351407	0.03072	4.51101e-05	9.02201e-05	0.0227806	0.00383436	0.00608986	0.0712739	0.00306748	0.0626128	0.0309004	0.0390202	0.0317124	0.0212017	0.0375316	0.00405991	0.107723	0.0619361	0.0396518	0.0102851	4.51101e-05	0.0532299	0.000451101	0.029502	0.00396969	0.00293215	0.029502	0.0571545	0.0162847	0.0782209	0.0514255	0.0896788	0.0680711	0.0152472	0.0285547	0.0648232	0.0791231	0.0947311	0.0490346	0.0379376	0.0372158	0.0769127	0.0485835	0.0261187	0.0674396	0.0727174
k__Bacteria|p__Fusobacteria|c__Fusobacteriia|o__Fusobacteriales|f__Leptotrichiaceae	0.0655449	0.0561169	0	0.0134879	0.0235926	0.00018044	0.0124053	0.0226001	0.0380729	0.102265	0.0511548	0.0428997	0.106099	0.00590942	0.0432154	0.0541772	0.00622519	0.0599964	0.0085258	0.0513353	0.0253519	0.0332912	0.0901299	9.02201e-05	0.0206604	0.00920245	0.0335168	0.00514255	0.00184951	0.0267954	0.0228708	0.065996	0.0387495	0.0347348	0.0320733	0.0393811	0.0222844	0.0108715	0.00748827	0.0617557	0.0555305	0.0322988	0.0341934	0.0595453	0.0273367	0.0828221	0.0472754	0.0263894	0.093017
k__Bacteria|p__Fusobacteria|c__Fusobacteriia|o__Fusobacteriales|f__Leptotrichiaceae|g__Leptotrichia	0.0655449	0.0561169	0	0.0134879	0.0207055	0.00013533	0.0124053	0.022555	0.0380729	0.102265	0.0511548	0.0428997	0.106099	0.00590942	0.0432154	0.0541772	0.00622519	0.0599964	0.0085258	0.0513353	0.0253519	0.0332912	0.0898141	9.02201e-05	0.0206604	0.00920245	0.0335168	0.00514255	0.00184951	0.0267954	0.0228708	0.065996	0.0387495	0.0346445	0.0318928	0.0375767	0.0222844	0.0108715	0.00748827	0.0617557	0.0555305	0.0322988	0.0341934	0.0595453	0.0273367	0.0828221	0.0472754	0.0263894	0.093017
k__Bacteria|p__Actinobacteria|c__Actinobacteria	0.0322537	0.0334266	0.00906712	0.0506586	0.0356821	0.160727	0.0632894	0.0351859	0.0328852	0.0316222	0.0681613	0.0419524	0.0202995	0.00523277	0.0456063	0.0383887	0.0318477	0.0158787	0.0393811	0.0235023	0.0237279	0.0511999	0.0231866	0.190545	0.00419524	0.0541772	0.0457867	0.0242692	0.0288704	0.074161	0.0338326	0.0109617	0.0243594	0.0359978	0.0226904	0.0223746	0.0883706	0.00802959	0.00802959	0.02048	0.070101	0.0669433	0.015157	0.0108715	0.011052	0.0374865	0.171238	0.0646427	0.00663118
k__Bacteria|p__Actinobacteria	0.0322537	0.0334266	0.00906712	0.0506586	0.0356821	0.160727	0.0632894	0.0351859	0.0328852	0.0316222	0.0681613	0.0419524	0.0202995	0.00523277	0.0456063	0.0383887	0.0318477	0.0158787	0.0393811	0.0235023	0.0237279	0.0511999	0.0231866	0.190545	0.00419524	0.0541772	0.0457867	0.0242692	0.0288704	0.074161	0.0338326	0.0109617	0.0243594	0.0359978	0.0226904	0.0223746	0.0883706	0.00802959	0.00802959	0.02048	0.070101	0.0669433	0.015157	0.0108715	0.011052	0.0374865	0.171238	0.0646427	0.00663118
k__Bacteria|p__Actinobacteria|c__Actinobacteria|o__Actinomycetales	0.0320281	0.0322086	0.00816492	0.0500271	0.0355918	0.160682	0.0631541	0.0339679	0.0292764	0.0129917	0.0650487	0.0196229	0.0192169	0.0044659	0.0421328	0.0345994	0.0243594	0.0138488	0.0370805	0.0228708	0.0233219	0.0502977	0.0213371	0.1905	0.00410502	0.0541321	0.0437117	0.0216528	0.0239986	0.073755	0.033607	0.0109166	0.0242241	0.0354114	0.0223746	0.022149	0.0866113	0.00780404	0.00757849	0.0192169	0.069244	0.066808	0.0149314	0.0108715	0.0100595	0.0367647	0.153149	0.0638307	0.00649585
k__Bacteria|p__Bacteroidetes|c__Flavobacteriia	0.0283742	0.014751	0.04714	0.0134879	0.0142548	0.0241339	0.0377571	0.0150217	0.00266149	0.00690184	0.00667629	0.00121797	0.0548087	0.0208409	0.0447041	0.0339228	0.00351859	0.0089769	0.00460123	0.0195778	0.00230061	0.00378925	0.068838	0.0701913	0.0206153	0.0826868	0.0067214	0.0148863	0.112234	0.0103302	0.024991	0.0121346	0.0266601	0.0236377	0.0252616	0.0149765	0.0472302	0.0213371	0.0165554	0.0243143	0.00965355	0.0496662	0.0211115	0.0383436	0.0157434	0.0171418	0.00694695	0.00861602	0.0835438
k__Bacteria|p__Bacteroidetes|c__Flavobacteriia|o__Flavobacteriales|f__Flavobacteriaceae	0.0283742	0.014751	0.04714	0.0134879	0.0142548	0.0241339	0.0377571	0.0150217	0.00266149	0.00690184	0.00667629	0.00121797	0.0548087	0.0208409	0.0447041	0.0339228	0.00351859	0.0089769	0.00460123	0.0195778	0.00230061	0.00378925	0.068838	0.0701913	0.0206153	0.0826868	0.0067214	0.0148863	0.112234	0.0103302	0.024991	0.0121346	0.0266601	0.0236377	0.0252616	0.0149765	0.0472302	0.0213371	0.0165554	0.0243143	0.00965355	0.0496662	0.0211115	0.0383436	0.0157434	0.0171418	0.00694695	0.00861602	0.0835438
k__Bacteria|p__Bacteroidetes|c__Flavobacteriia|o__Flavobacteriales	0.0283742	0.014751	0.04714	0.0134879	0.0142548	0.0241339	0.0377571	0.0150217	0.00266149	0.00690184	0.00667629	0.00121797	0.0548087	0.0208409	0.0447041	0.0339228	0.00351859	0.0089769	0.00460123	0.0195778	0.00230061	0.00378925	0.068838	0.0701913	0.0206153	0.0826868	0.0067214	0.0148863	0.112234	0.0103302	0.024991	0.0121346	0.0266601	0.0236377	0.0252616	0.0149765	0.0472302	0.0213371	0.0165554	0.0243143	0.00965355	0.0496662	0.0211115	0.0383436	0.0157434	0.0171418	0.00694695	0.00861602	0.0835438
k__Bacteria|p__Candidatus Saccharibacteria|g__Saccharibacteria_genera_incertae_sedis	0.0720859	0.0356821	0.00212017	0.0225099	0.00523277	0.00013533	0.00018044	0.0136232	0.0035637	0.131315	0.0400577	0.00324792	0.010646	0.0133977	0.00735294	0.0396969	0.0117737	0.0293667	0.0169614	0.0118188	0.0130368	0.0255323	0.00658607	0.000586431	0.00153374	0.00640563	0.00920245	0.0163298	0.0403735	0.0116384	0.00554854	0.00595453	0.0240888	0.116925	0.0171418	0.0226453	0.00793937	0.0260285	0.00911223	0.0415464	0.0161945	0.0152472	0.0309455	0.0632443	0.0342385	0.0487189	0.0959942	0.0292313	0.00884157
k__Bacteria|p__Candidatus Saccharibacteria	0.0720859	0.0356821	0.00212017	0.0225099	0.00523277	0.00013533	0.00018044	0.0136232	0.0035637	0.131315	0.0400577	0.00324792	0.010646	0.0133977	0.00735294	0.0396969	0.0117737	0.0293667	0.0169614	0.0118188	0.0130368	0.0255323	0.00658607	0.000586431	0.00153374	0.00640563	0.00920245	0.0163298	0.0403735	0.0116384	0.00554854	0.00595453	0.0240888	0.116925	0.0171418	0.0226453	0.00793937	0.0260285	0.00911223	0.0415464	0.0161945	0.0152472	0.0309455	0.0632443	0.0342385	0.0487189	0.0959942	0.0292313	0.00884157
k__Bacteria|p__Firmicutes|c__Clostridia	0.0393811	0.0158336	0.00478167	0.0132173	0.0133526	0.00103753	0.00022555	0.0101949	0.0201191	0.0902201	0.0322988	0.022149	0.027472	0.0181342	0.0162396	0.0191267	0.0142548	0.0447943	0.0151119	0.0487189	0.020886	0.0125406	0.0118639	0.00013533	0.0161945	0.00577409	0.00888668	0.159193	0.0162396	0.013939	0.0134879	0.00378925	0.034825	0.0198033	0.0309906	0.0203446	0.00996933	0.0245399	0.0413208	0.035637	0.0264345	0.013939	0.0124955	0.0177734	0.0235023	0.0295471	0.0330206	0.0292313	0.00875135
k__Bacteria|p__Firmicutes|c__Clostridia|o__Clostridiales	0.0393811	0.0158336	0.00478167	0.0132173	0.0133526	0.00103753	0.00022555	0.0101949	0.0201191	0.0902201	0.0322988	0.022149	0.027472	0.0181342	0.0162396	0.0191267	0.0142548	0.0447943	0.0151119	0.0487189	0.020886	0.0125406	0.0118639	0.00013533	0.0161945	0.00577409	0.00888668	0.156351	0.0162396	0.013939	0.0134879	0.00378925	0.0347799	0.0198033	0.0309906	0.0203446	0.00996933	0.0245399	0.0413208	0.035637	0.0264345	0.013939	0.0124955	0.0177734	0.0235023	0.0295471	0.0330206	0.0292313	0.00875135
k__Bacteria|p__Proteobacteria|c__Betaproteobacteria|o__Burkholderiales	0.0119993	0.00239083	0.00248105	0.0283291	0.0575604	0.275893	0.00676651	0.00157885	0.00022555	9.02201e-05	0.0230512	0.00207506	0.0331559	0.00230061	0.00243594	0.000496211	0.00252616	0.00162396	0.000947311	0.0340581	0.00708228	0.000811981	0.013533	0.00184951	0.000721761	0.00013533	0.0022555	0.0553952	0.000947311	0.163524	0.0313064	0.00207506	0.0518766	0.0289156	0.0101949	0.00951822	0.0205702	0.00198484	0.000360881	0.0267954	0.00261638	0.0400577	0.015969	0.00622519	0.00830025	0.0251714	0.000541321	0.00681162	0.0142999
k__Bacteria|p__Firmicutes|c__Bacilli|o__Lactobacillales|f__Carnobacteriaceae	0.00839047	0.00951822	0.00207506	0.0232768	0.0380729	0.114399	0.0749278	0.025397	0.0108715	0.00825514	0.00965355	0.00843558	0.00843558	0.00396969	0.02869	0.0109617	0.0215175	0.00410502	0.0140743	0.00834536	0.0311259	0.0530946	0.0147059	0.0411404	0.0178185	0.0873331	0.0437117	0.00442079	0.0136684	0.00622519	0.0285096	0.00518766	0.00983399	0.0121346	0.00798448	0.0421779	0.0107362	0.0343288	0.013533	0.0149314	0.0131721	0.0273818	0.014345	0.0338777	0.0177734	0.0612144	0.0108715	0.00383436	0.00839047
k__Bacteria|p__Firmicutes|c__Bacilli|o__Lactobacillales|f__Carnobacteriaceae|g__Granulicatella	0.00834536	0.00951822	0.00207506	0.0232768	0.0379827	0.114399	0.0749278	0.025397	0.0108715	0.00825514	0.00965355	0.00843558	0.00843558	0.00396969	0.02869	0.0109617	0.0215175	0.00410502	0.0140743	0.00834536	0.0311259	0.0530946	0.0147059	0.0411404	0.0178185	0.0873331	0.0437117	0.00387947	0.0136684	0.00622519	0.0285096	0.00518766	0.00983399	0.0121346	0.00798448	0.0421779	0.0107362	0.0343288	0.013533	0.0149314	0.0131721	0.0273818	0.014345	0.0338777	0.0177734	0.0612144	0.0108715	0.00383436	0.00834536
k__Bacteria|p__Bacteroidetes|c__Bacteroidia|o__Bacteroidales|f__Prevotellaceae|g__Alloprevotella	0.00500722	0.0126759	0.00333815	0.00608986	0.00532299	9.02201e-05	0.045065	0.0149765	0.00509744	0.00031577	0.0190816	0.00870624	0.00018044	0.0574251	0.0152472	0.000766871	0.0013533	0.017638	0.000586431	0.00753338	0.0101047	0.00284193	0.013127	9.02201e-05	0.00482678	0.00193973	0.00924756	0.00933778	0.0940996	0.0044659	0.00419524	0.0310357	0.00568387	0.0161043	0.0265698	0.00257127	0.00708228	0.00469145	0.00753338	0.0153374	0.00342837	0.00157885	0.0126759	0.00257127	0.00369903	0.00821003	0.00383436	0.0148412	0.00694695
k__Bacteria|p__Firmicutes|c__Bacilli|o__Bacillales	0.0207055	0.0173674	0.00523277	0.0451101	0.0622519	0.00013533	0.000857091	0.0166005	0.00230061	0.0116835	0.0154728	0.00708228	0.0813335	0.00721761	0.00793937	0.00496211	0.00636052	0.00834536	0.00789426	0.0234121	0.0118639	0.0175929	0.00951822	0.034013	0.00460123	0.0490798	0.029908	0.00333815	0.0564327	0.0108264	0.0164652	0.0129917	0.0106009	0.00383436	0.0304944	0.024991	0.0683869	0.022149	0.0545832	0.0191718	0.016375	0.0618008	0.0115031	0.0217882	0.0190816	0.0112775	0.0165103	0.00311259	0.00473656
k__Bacteria|p__Firmicutes|c__Bacilli|o__Bacillales|f__Bacillales_Incertae Sedis XI	0.0207055	0.0173674	0.00523277	0.045065	0.0622519	0	0.000857091	0.00906712	0.00230061	0.0116835	0.0154276	0.00708228	0.0813335	0.00721761	0.00793937	0.00487189	0.00631541	0.00834536	0.00771382	0.0233219	0.0118639	0.0175929	0.00951822	0.0334266	0.00460123	0.0490346	0.029908	0.0027066	0.0563876	0.0107813	0.0157434	0.0129917	0.0105558	0.00383436	0.0304944	0.0249459	0.0683418	0.0221039	0.0545832	0.0191718	0.016375	0.0618008	0.011458	0.0217882	0.0190816	0.0112324	0.0164201	0.00311259	0.00460123
k__Bacteria|p__Firmicutes|c__Bacilli|o__Bacillales|f__Bacillales_Incertae Sedis XI|g__Gemella	0.0207055	0.0173674	0.00523277	0.045065	0.0622519	0	0.000857091	0.00906712	0.00230061	0.0116835	0.0154276	0.00708228	0.0813335	0.00721761	0.00793937	0.00487189	0.00631541	0.00834536	0.00771382	0.0233219	0.0118639	0.0175929	0.00951822	0.0334266	0.00460123	0.0490346	0.029908	0.0027066	0.0563876	0.0107813	0.0157434	0.0129917	0.0105558	0.00383436	0.0304944	0.0249459	0.0683418	0.0221039	0.0545832	0.0191718	0.016375	0.0618008	0.011458	0.0217882	0.0190816	0.0112324	0.0164201	0.00311259	0.00460123
k__Bacteria|p__Actinobacteria|c__Actinobacteria|o__Actinomycetales|f__Micrococcaceae	0.0254872	0.0185853	0.00207506	0.0207957	0.0300884	0.0596355	0.0166456	0.00875135	0.00843558	0.00261638	0.0175027	0.0101498	0.00234572	0.00248105	0.00802959	0.00857091	0.00509744	0.00162396	0.0140292	0.0107813	0.0138037	0.0246301	0.00960844	0.17629	0.00198484	0.0435312	0.0271563	0.012315	0.00257127	0.0532299	0.0239534	0.00735294	0.00775893	0.00676651	0.0180891	0.00744316	0.0400126	0.00532299	0.00460123	0.0122248	0.0071725	0.0549892	0.0031577	0.0027066	0.00428546	0.00870624	0.00604475	0.0125857	0.0018044
k__Bacteria|p__Actinobacteria|c__Actinobacteria|o__Actinomycetales|f__Micrococcaceae|g__Rothia	0.0254872	0.0185853	0.00207506	0.0207957	0.0300884	0.0596355	0.0166456	0.00875135	0.00843558	0.00261638	0.0175027	0.0101498	0.00234572	0.00239083	0.00802959	0.00857091	0.00509744	0.00162396	0.0140292	0.0107813	0.0138037	0.0246301	0.00960844	0.17629	0.00198484	0.0435312	0.0271563	0.0121346	0.00257127	0.0530946	0.0239534	0.00735294	0.00775893	0.00676651	0.0179989	0.00744316	0.0400126	0.00518766	0.00460123	0.0122248	0.0071725	0.0549892	0.0031577	0.0027066	0.00428546	0.00870624	0.00604475	0.0125857	0.0018044
k__Bacteria|p__Proteobacteria|c__Gammaproteobacteria|o__Pasteurellales|f__Pasteurellaceae|g__Aggregatibacter	0.0121797	0.012721	0.0177283	0.0316673	0.00694695	4.51101e-05	4.51101e-05	0.0275171	0.00126308	0	0.0215175	0.0109617	4.51101e-05	0.020074	0.123827	0.0152021	0.00405991	0.0299982	0.00216528	0.00410502	0.00699206	0.00451101	0.0107362	0	0.0204349	4.51101e-05	0.0231415	0.00275171	0	0.0120895	0.0314868	0.0295922	0.0176831	0.00848069	0.0321635	0.0101047	0.00351859	0.0120444	0.0124504	0.0142999	0.016375	0.00906712	0.0303591	0.0152021	0.0202093	0.0149314	0.000947311	0.00117286	0.0179538
k__Bacteria|p__Bacteroidetes|c__Flavobacteriia|o__Flavobacteriales|f__Flavobacteriaceae|g__Capnocytophaga	0.0268405	0.00879646	0.03893	0.0104655	0.0116835	0.0226453	0.0340581	0.00757849	0.00261638	0.00608986	0.00599964	0.00117286	0.0494406	0.0182696	0.0424937	0.0327499	0.00157885	0.0085258	0.00387947	0.0181794	0.0018044	0.0022555	0.00793937	0.0701913	0.0199838	0.0708228	0.00667629	0.0130819	0.112144	0.00848069	0.0218333	0.00987911	0.0222844	0.0225099	0.00902201	0.0119993	0.0101047	0.0184951	0.0149314	0.0228708	0.00825514	0.00735294	0.0108715	0.031577	0.0125857	0.0142999	0.00604475	0.00676651	0.0702815
k__Bacteria|p__Actinobacteria|c__Actinobacteria|o__Actinomycetales|f__Actinomycetaceae	0.0053681	0.0101498	0.00523277	0.0220137	0.00351859	0.0927012	0.0349152	0.0228708	0.0198033	0.0103753	0.0399675	0.0076236	0.0163298	0.00139841	0.0262541	0.024179	0.0188109	0.0113677	0.0223295	0.0109166	0.00568387	0.0251714	0.00960844	0.0129466	0.00130819	0.00753338	0.0119542	0.00622519	0.0203898	0.0149314	0.00460123	0.00212017	0.0100595	0.0238632	0.00162396	0.0107813	0.0222393	0.00103753	0.00252616	0.00550343	0.0558463	0.00383436	0.0102851	0.00757849	0.00509744	0.0235023	0.14539	0.0479069	0.0022555
k__Bacteria|p__Actinobacteria|c__Actinobacteria|o__Actinomycetales|f__Actinomycetaceae|g__Actinomyces	0.0053681	0.0101498	0.00523277	0.0220137	0.00351859	0.0927012	0.0349152	0.0228708	0.0198033	0.0102851	0.037306	0.00748827	0.0163298	0.00139841	0.0262541	0.024179	0.0188109	0.0112775	0.0222393	0.0108715	0.00568387	0.0251714	0.00960844	0.0129466	0.00130819	0.00753338	0.0119542	0.00590942	0.0183147	0.0148863	0.00460123	0.00212017	0.0100595	0.022149	0.00162396	0.0107813	0.0218784	0.00103753	0.00252616	0.00496211	0.0558012	0.00383436	0.0102851	0.00757849	0.00487189	0.023367	0.145164	0.0479069	0.0022555
k__Bacteria|p__Firmicutes|c__Clostridia|o__Clostridiales|f__Lachnospiraceae	0.0101949	0.0129015	0	0.00433057	0.00351859	0.000541321	0	0.00464634	0.0162396	0.0303591	0.00784915	0.0155179	0.0226001	0.00631541	0.0129466	0.0149765	0.00929267	0.031983	0.0113677	0.0136684	0.0112324	0.00906712	0.00947311	9.02201e-05	0.0103753	0.00162396	0.00703717	0.0793937	0.0109617	0.00712739	0.00424035	0.00148863	0.0209311	0.00694695	0.0062703	0.00554854	0.00703717	0.00563876	0.00730783	0.009428	0.0151119	0.00333815	0.00392458	0.00451101	0.011458	0.00947311	0.0184951	0.00631541	0.00396969
k__Bacteria|p__Proteobacteria|c__Epsilonproteobacteria	0.00983399	0.0119091	0.017638	0.00442079	0.00202995	0.00013533	0.00193973	0.00703717	0.00324792	0.00103753	0.0170967	0.00162396	0.0261187	0.00297726	0.0266149	0.0305395	0.00784915	0.0104655	0.00148863	0.020074	0.0168712	0.0162847	0.00757849	9.02201e-05	0.00834536	0.00216528	0.00866113	0.0208409	0.00604475	0.00378925	0.0116384	0.00239083	0.00541321	0.00383436	0.0101498	0.00550343	0.00189462	0.00451101	0.0080747	0.00730783	0.0089769	0.00266149	0.0022555	0.00288704	0.0192169	0.00681162	0.00297726	0.00866113	0.00996933
k__Bacteria|p__Proteobacteria|c__Epsilonproteobacteria|o__Campylobacterales	0.00983399	0.0119091	0.017638	0.00442079	0.00202995	0.00013533	0.00193973	0.00703717	0.00324792	0.00103753	0.0170967	0.00162396	0.0261187	0.00297726	0.0266149	0.0305395	0.00784915	0.0104655	0.00148863	0.020074	0.0168712	0.0162847	0.00757849	9.02201e-05	0.00834536	0.00216528	0.00866113	0.0208409	0.00604475	0.00378925	0.0116384	0.00239083	0.00541321	0.00383436	0.0101498	0.00550343	0.00189462	0.00451101	0.0080747	0.00730783	0.0089769	0.00266149	0.0022555	0.00288704	0.0192169	0.00681162	0.00297726	0.00866113	0.00996933
k__Bacteria|p__Proteobacteria|c__Epsilonproteobacteria|o__Campylobacterales|f__Campylobacteraceae|g__Campylobacter	0.00983399	0.0119091	0.017638	0.00442079	0.00198484	0.00013533	0.00193973	0.00685673	0.00324792	0.00103753	0.0170065	0.00153374	0.0261187	0.00297726	0.0263894	0.0305395	0.00748827	0.0104655	0.00148863	0.020074	0.0168712	0.0162847	0.00757849	4.51101e-05	0.0080747	0.00031577	0.00830025	0.00396969	0.00604475	0.0035637	0.0112775	0.00239083	0.00514255	0.00383436	0.0101498	0.00541321	0.00184951	0.0044659	0.00793937	0.00730783	0.0089769	0.00266149	0.0022555	0.00284193	0.0192169	0.00676651	0.00297726	0.00866113	0.00996933
k__Bacteria|p__Proteobacteria|c__Epsilonproteobacteria|o__Campylobacterales|f__Campylobacteraceae	0.00983399	0.0119091	0.017638	0.00442079	0.00198484	0.00013533	0.00193973	0.00685673	0.00324792	0.00103753	0.0170065	0.00153374	0.0261187	0.00297726	0.0263894	0.0305395	0.00748827	0.0104655	0.00148863	0.020074	0.0168712	0.0162847	0.00757849	4.51101e-05	0.0080747	0.00031577	0.00830025	0.00396969	0.00604475	0.0035637	0.0112775	0.00239083	0.00514255	0.00383436	0.0101498	0.00541321	0.00184951	0.0044659	0.00793937	0.00730783	0.0089769	0.00266149	0.0022555	0.00284193	0.0192169	0.00676651	0.00297726	0.00866113	0.00996933
k__Bacteria|p__Spirochaetes|c__Spirochaetia|o__Spirochaetales|f__Spirochaetaceae	0.00108264	0.00184951	0	0.011052	0.00018044	0	9.02201e-05	0.02048	0.00288704	0.00022555	0.0137135	0	0.00022555	0.0128113	0.000631541	0.00027066	0.00108264	0.00893179	0.000496211	0.0315319	0.0242692	0.00212017	0.000451101	0	0.0147961	0.00027066	0.000992422	0.00929267	0.00257127	0.00311259	0.0120444	4.51101e-05	0.00360881	0.000405991	0.0317575	0.0136684	0.00027066	0.00636052	0.0411855	0.00351859	0.00374414	0.00424035	0.00175929	0.00437568	0.00437568	0.00884157	0.000721761	0.0212017	0.00365392
k__Bacteria|p__Spirochaetes	0.00108264	0.00184951	0	0.011052	0.00018044	0	9.02201e-05	0.02048	0.00288704	0.00022555	0.0137135	0	0.00022555	0.0128113	0.000631541	0.00027066	0.00108264	0.00893179	0.000496211	0.0315319	0.0242692	0.00212017	0.000451101	0	0.0147961	0.00027066	0.000992422	0.00929267	0.00257127	0.00311259	0.0120444	4.51101e-05	0.00360881	0.000405991	0.0317575	0.0136684	0.00027066	0.00636052	0.0411855	0.00351859	0.00374414	0.00424035	0.00175929	0.00437568	0.00437568	0.00884157	0.000721761	0.0212017	0.00365392
k__Bacteria|p__Spirochaetes|c__Spirochaetia	0.00108264	0.00184951	0	0.011052	0.00018044	0	9.02201e-05	0.02048	0.00288704	0.00022555	0.0137135	0	0.00022555	0.0128113	0.000631541	0.00027066	0.00108264	0.00893179	0.000496211	0.0315319	0.0242692	0.00212017	0.000451101	0	0.0147961	0.00027066	0.000992422	0.00929267	0.00257127	0.00311259	0.0120444	4.51101e-05	0.00360881	0.000405991	0.0317575	0.0136684	0.00027066	0.00636052	0.0411855	0.00351859	0.00374414	0.00424035	0.00175929	0.00437568	0.00437568	0.00884157	0.000721761	0.0212017	0.00365392
k__Bacteria|p__Spirochaetes|c__Spirochaetia|o__Spirochaetales	0.00108264	0.00184951	0	0.011052	0.00018044	0	9.02201e-05	0.02048	0.00288704	0.00022555	0.0137135	0	0.00022555	0.0128113	0.000631541	0.00027066	0.00108264	0.00893179	0.000496211	0.0315319	0.0242692	0.00212017	0.000451101	0	0.0147961	0.00027066	0.000992422	0.00929267	0.00257127	0.00311259	0.0120444	4.51101e-05	0.00360881	0.000405991	0.0317575	0.0136684	0.00027066	0.00636052	0.0411855	0.00351859	0.00374414	0.00424035	0.00175929	0.00437568	0.00437568	0.00884157	0.000721761	0.0212017	0.00365392
k__Bacteria|p__Spirochaetes|c__Spirochaetia|o__Spirochaetales|f__Spirochaetaceae|g__Treponema	0.00108264	0.00184951	0	0.011052	0.00018044	0	9.02201e-05	0.02048	0.00288704	0.00022555	0.0137135	0	0.00022555	0.0128113	0.000631541	0.00027066	0.00108264	0.00893179	0.000496211	0.0315319	0.0242692	0.00212017	0.000451101	0	0.0147961	0.00027066	0.000992422	0.00929267	0.00207506	0.00311259	0.0120444	4.51101e-05	0.00360881	0.000405991	0.0317124	0.0136684	0.00027066	0.00636052	0.0411855	0.00351859	0.00374414	0.00424035	0.00175929	0.00437568	0.00437568	0.00884157	0.000721761	0.0212017	0.00365392
k__Bacteria|p__SR1	0.00933778	9.02201e-05	0	0.000541321	0.000451101	4.51101e-05	0	0.00031577	0	0.00117286	0.00266149	4.51101e-05	0.00013533	0.0231415	0	0.000360881	0.00022555	0.00383436	0.00018044	0.00311259	0.000451101	0.00027066	0.000405991	0	0.0022555	0	0	0.000992422	0.154818	0.00261638	0.000631541	0.00189462	0.0106911	0.000496211	0.0115031	0.00415013	0.000947311	0.00207506	0.00415013	0.00789426	0.00293215	0.000811981	0.009428	0.0125406	0.00302237	0.000766871	0.00306748	0.00198484	0.0040148
k__Bacteria|p__SR1|g__SR1_genera_incertae_sedis	0.00933778	9.02201e-05	0	0.000541321	0.000451101	4.51101e-05	0	0.00031577	0	0.00117286	0.00266149	4.51101e-05	0.00013533	0.0231415	0	0.000360881	0.00022555	0.00383436	0.00018044	0.00311259	0.000451101	0.00027066	0.000405991	0	0.0022555	0	0	0.000992422	0.154818	0.00261638	0.000631541	0.00189462	0.0106911	0.000496211	0.0115031	0.00415013	0.000947311	0.00207506	0.00415013	0.00789426	0.00293215	0.000811981	0.009428	0.0125406	0.00302237	0.000766871	0.00306748	0.00198484	0.0040148
k__Bacteria|p__Firmicutes|c__Negativicutes|o__Selenomonadales|f__Veillonellaceae|g__Megasphaera	0.000811981	0.00518766	0.00333815	0.00031577	0.00027066	4.51101e-05	0.000451101	0.000451101	0.0175027	0.0237279	0.00830025	0.0169163	0.00216528	0.0022555	0.00374414	0.0289156	0.0161043	0.0351407	0.0244497	0.00239083	0.0105558	0.00482678	0.00766871	0	0.000405991	4.51101e-05	0.00252616	0.000676651	0.0106009	0.00018044	0.000586431	0.000947311	0.00013533	0.00636052	0.00022555	9.02201e-05	0.000586431	0	0.00013533	0.000631541	0.0031577	9.02201e-05	0.00031577	0	0.00108264	0.00130819	0.00735294	0.00144352	0.00022555
k__Bacteria|p__Firmicutes|c__Clostridia|o__Clostridiales|f__Peptostreptococcaceae	0.000405991	0.000902201	0.00433057	0.00338326	0.00027066	9.02201e-05	0.00013533	0.000992422	0.000676651	0.000360881	0.00139841	4.51101e-05	0.00162396	0.00108264	0.000496211	0.000360881	0.00108264	0.00568387	4.51101e-05	0.0138037	0.00424035	0.00121797	9.02201e-05	0	0.00333815	9.02201e-05	0.000541321	0.00960844	0.00157885	0.00162396	0.00347348	9.02201e-05	0.00234572	0.00230061	0.0124053	0.00554854	0.000405991	0.00969866	0.0232768	0.00396969	0.0022555	0.00198484	0.00202995	0.0027066	0.000902201	0.00266149	0.00248105	0.0136232	0.00248105
k__Bacteria|p__Actinobacteria|c__Actinobacteria|o__Actinomycetales|f__Corynebacteriaceae|g__Corynebacterium	0.00108264	0.00293215	0.000766871	0.00681162	0.00157885	0.00784915	0.0115933	0.00202995	0.000586431	0	0.00712739	0.00171418	9.02201e-05	0.00027066	0.00586431	0.00175929	0.00031577	0.000811981	0.000586431	0.000902201	0.00351859	0.000496211	0.00198484	0.00018044	0.000766871	0	0.00460123	0.0013533	0.000992422	0.0044659	0.00460123	0.000496211	0.00518766	0.00473656	0.00248105	0.0035637	0.023773	0.0013533	0.000360881	0.00117286	0.00572898	0.00730783	0.0013533	0.000586431	0.000631541	0.00383436	0.00162396	0.00329304	0.00130819
k__Bacteria|p__Actinobacteria|c__Actinobacteria|o__Actinomycetales|f__Corynebacteriaceae	0.00108264	0.00293215	0.000766871	0.00681162	0.00157885	0.00784915	0.0115933	0.00202995	0.000586431	0	0.00712739	0.00171418	9.02201e-05	0.00027066	0.00586431	0.00175929	0.00031577	0.000811981	0.000586431	0.000902201	0.00351859	0.000496211	0.00198484	0.00018044	0.000766871	0	0.00460123	0.0013533	0.000992422	0.0044659	0.00460123	0.000496211	0.00518766	0.00473656	0.00248105	0.0035637	0.023773	0.0013533	0.000360881	0.00117286	0.00572898	0.00730783	0.0013533	0.000586431	0.000631541	0.00383436	0.00162396	0.00329304	0.00130819
k__Bacteria|p__Firmicutes|c__Clostridia|o__Clostridiales|f__Lachnospiraceae|g__Oribacterium	0.00541321	0.00572898	0	0.00144352	0.00193973	4.51101e-05	0	0.00117286	0.00302237	0.00410502	0.00239083	0.00347348	0.0146157	0.00284193	0.00437568	0.00234572	0.00550343	0.00694695	0.00374414	0.00378925	0.00518766	0.00410502	0.004917	0	0.000541321	0	0.00324792	0.00198484	0.00207506	0.00207506	0.00144352	0.00027066	0.00699206	0.00338326	0.000496211	0.00171418	0.00275171	0.00117286	0.00108264	0.0018044	0.00360881	0.00117286	0.000947311	0.0013533	0.00505233	0.00338326	0.0105106	0.0022555	0.000857091
k__Bacteria|p__Firmicutes|c__Negativicutes|o__Selenomonadales|f__Veillonellaceae|g__Selenomonas	0.00338326	0.0035637	0	0.00212017	0.00148863	0	0	0.00428546	0.00193973	0.0013533	0.00284193	0.00103753	9.02201e-05	0.00288704	0.00667629	0.00518766	0.000766871	0.00473656	0.00018044	0.00455612	0.00171418	0.00148863	0.00451101	0	0.00184951	0.00013533	0.000992422	0.0044659	0.00108264	0.00221039	0.000992422	0.000541321	0.00789426	0.000451101	0.00239083	0.00193973	0.00189462	0.000811981	0.00112775	0.00275171	0.00293215	0.000631541	0.00031577	0.000451101	0.00166907	0.00338326	0.0027066	0.00351859	0.00527788
k__Bacteria|p__Bacteroidetes|c__Bacteroidia|o__Bacteroidales|f__Porphyromonadaceae|g__Tannerella	0.0013533	0.00221039	0	0.00171418	0.00112775	0	0	0.000947311	0.00031577	0.00018044	0.00405991	0.00013533	0	0.000857091	0.000360881	0.00117286	0.000496211	0.00302237	0	0.00879646	0.00202995	0.00171418	0.00117286	0.000676651	0.000541321	0	0.00103753	0.0108715	0.00193973	0.0018044	0.00554854	0.00027066	0.00103753	0.000811981	0.00667629	0.00248105	0.000811981	0.00631541	0.00663118	0.00437568	0.00275171	0.00266149	0.00162396	0.00157885	0.00969866	0.00699206	0.00202995	0.00329304	0.00243594
k__Bacteria|p__Firmicutes|c__Clostridia|o__Clostridiales|f__Peptostreptococcaceae|g__Filifactor	0	0.000586431	0	0.00162396	0	0	0	0.000451101	0.000405991	0	0.00112775	0	0	0	0.00013533	4.51101e-05	0.00013533	0.00387947	0	0.0127661	0.0031577	0.00031577	0	0	0.000992422	0	0	0.000676651	4.51101e-05	0.000992422	0.00266149	9.02201e-05	0.000811981	0	0.0104655	0.00396969	4.51101e-05	0.00802959	0.0190816	0.00261638	0.00031577	0.00171418	0.000360881	0.00139841	0.00022555	0.00144352	0.00117286	0.0120895	0.00139841
k__Bacteria|p__Firmicutes|c__Bacilli|o__Lactobacillales|f__Aerococcaceae	0.00018044	0.00031577	0.000902201	0	0.00387947	0.0113226	0	4.51101e-05	0	0	0.00013533	0	0	0.000721761	0	0.00013533	0.00013533	0.00148863	0.000541321	0	0	0.000766871	0.000496211	0.00279682	0	0	0	0.00018044	9.02201e-05	0.00018044	0.0107362	0.0157434	0.00577409	0.00013533	4.51101e-05	0.00018044	0.00234572	0.00202995	0.000451101	0.00239083	0.00166907	0.000405991	0.00117286	0.0085258	0.000496211	0.0169163	0.00297726	0	0.0169614
k__Bacteria|p__Firmicutes|c__Bacilli|o__Lactobacillales|f__Aerococcaceae|g__Abiotrophia	0.00018044	0.00031577	0.000902201	0	0.00387947	0.0113226	0	4.51101e-05	0	0	0.00013533	0	0	0.000721761	0	0.00013533	0.00013533	0.00148863	0.000541321	0	0	0.000766871	0.000496211	0.00279682	0	0	0	0.00018044	9.02201e-05	0.00018044	0.0107362	0.0157434	0.00577409	0.00013533	4.51101e-05	0.00018044	0.00234572	0.00202995	0.000451101	0.00239083	0.00166907	0.000405991	0.00117286	0.0085258	0.000496211	0.0169163	0.00297726	0	0.0169614
k__Bacteria|p__Firmicutes|c__Clostridia|o__Clostridiales|f__Lachnospiraceae|g__Catonella	0.00139841	0.000857091	0	0.00144352	0.000541321	0	0	0.0013533	0.000766871	0.0013533	0.00112775	0.000496211	0.00198484	0.00112775	0.00518766	0.000947311	0.000992422	0.00275171	0.00027066	0.00257127	0.00302237	0.000541321	0.00130819	0	0.00888668	0.00013533	0.00022555	0.000360881	0.0035637	0.00112775	0.00126308	0.00027066	0.00306748	0.000947311	0.00202995	0.000631541	0.000496211	0.000902201	0.00329304	0.0022555	0.00202995	0.000496211	0.000902201	0.00117286	0.00144352	0.000947311	0.00144352	0.000766871	0.00108264
k__Bacteria|p__Bacteroidetes|c__Bacteroidia|o__Bacteroidales|f__Bacteroidaceae|g__Bacteroides	4.51101e-05	0	4.51101e-05	4.51101e-05	0.000586431	0.000857091	0	9.02201e-05	0	0	0.00018044	0.000676651	0.00022555	0	0.00018044	0	0.00031577	0	0	0.00027066	4.51101e-05	4.51101e-05	0	9.02201e-05	0	0.00130819	0.00018044	0.0911223	0	0.00139841	4.51101e-05	4.51101e-05	0.00139841	0	9.02201e-05	0	0.00342837	0	0	4.51101e-05	4.51101e-05	0	0.00018044	0	0	0	9.02201e-05	0	0.00013533
k__Bacteria|p__Bacteroidetes|c__Bacteroidia|o__Bacteroidales|f__Bacteroidaceae	4.51101e-05	0	4.51101e-05	4.51101e-05	0.000586431	0.000857091	0	9.02201e-05	0	0	0.00018044	0.000676651	0.00022555	0	0.00018044	0	0.00031577	0	0	0.00027066	4.51101e-05	4.51101e-05	0	9.02201e-05	0	0.00130819	0.00018044	0.0911223	0	0.00139841	4.51101e-05	4.51101e-05	0.00139841	0	9.02201e-05	0	0.00342837	0	0	4.51101e-05	4.51101e-05	0	0.00018044	0	0	0	9.02201e-05	0	0.00013533
k__Bacteria|p__Firmicutes|c__Clostridia|o__Clostridiales|f__Eubacteriaceae	0.000405991	0.000676651	0.00018044	0.00126308	0	0	0	0.00207506	0.00184951	0.000496211	0.00148863	0.00112775	0.00121797	0.000857091	0.000586431	0.00207506	0.000586431	0.00198484	0.00243594	0.0106009	0.00257127	0.000902201	0.00018044	0	0.000496211	9.02201e-05	0.000631541	9.02201e-05	0.00284193	0.00031577	0.000676651	9.02201e-05	0.00130819	0.00288704	0.00230061	0.00392458	9.02201e-05	0.00162396	0.00595453	0.00175929	0.000496211	0.00126308	0.00031577	0.00022555	0.000721761	0.000811981	0.00248105	0.00590942	4.51101e-05
k__Bacteria|p__Firmicutes|c__Clostridia|o__Clostridiales|f__Eubacteriaceae|g__Eubacterium	0.00031577	0.000676651	0.00018044	0.00126308	0	0	0	0.00202995	0.00184951	0.000496211	0.0013533	0.00112775	0.00121797	0.000766871	0.000586431	0.00207506	0.000586431	0.00193973	0.00243594	0.00969866	0.00257127	0.000902201	0.00018044	0	0.000496211	9.02201e-05	9.02201e-05	4.51101e-05	0.00275171	0.00031577	0.000676651	9.02201e-05	0.00130819	0.00288704	0.00230061	0.00392458	9.02201e-05	0.00162396	0.0058192	0.00175929	0.000496211	0.00126308	0.00027066	0.00022555	0.000721761	0.000766871	0.00248105	0.00550343	4.51101e-05
k__Bacteria|p__Proteobacteria|c__Gammaproteobacteria|o__Enterobacteriales	4.51101e-05	0	0	4.51101e-05	0.00027066	0.000947311	0.00018044	0.00013533	0	0	4.51101e-05	0.00342837	4.51101e-05	4.51101e-05	0.00013533	0	9.02201e-05	4.51101e-05	0	4.51101e-05	0	0	0	0.00018044	0	0.00027066	0.00013533	0.0837694	4.51101e-05	0.00108264	4.51101e-05	0	0.000631541	4.51101e-05	0.00022555	4.51101e-05	0.00103753	9.02201e-05	4.51101e-05	9.02201e-05	0	9.02201e-05	4.51101e-05	0	0	9.02201e-05	0	0.00013533	9.02201e-05
k__Bacteria|p__Proteobacteria|c__Gammaproteobacteria|o__Enterobacteriales|f__Enterobacteriaceae	4.51101e-05	0	0	4.51101e-05	0.00027066	0.000947311	0.00018044	0.00013533	0	0	4.51101e-05	0.00342837	4.51101e-05	4.51101e-05	0.00013533	0	9.02201e-05	4.51101e-05	0	4.51101e-05	0	0	0	0.00018044	0	0.00027066	0.00013533	0.0837694	4.51101e-05	0.00108264	4.51101e-05	0	0.000631541	4.51101e-05	0.00022555	4.51101e-05	0.00103753	9.02201e-05	4.51101e-05	9.02201e-05	0	9.02201e-05	4.51101e-05	0	0	9.02201e-05	0	0.00013533	9.02201e-05
k__Bacteria|p__Actinobacteria|c__Actinobacteria|o__Coriobacteriales	0.00022555	0.000857091	0.000811981	0.000451101	9.02201e-05	4.51101e-05	4.51101e-05	0.00112775	0.00333815	0.00433057	0.00302237	0.0163298	0.00108264	0.000766871	0.00329304	0.00374414	0.00735294	0.00202995	0.00230061	0.000586431	0.000405991	0.000902201	0.00166907	0	9.02201e-05	4.51101e-05	0.000766871	0.00139841	0.00148863	0.000405991	0.00022555	0	9.02201e-05	0.000586431	0.00031577	0.00022555	0.00157885	0.00018044	0.000451101	0.00126308	0.000857091	0.00013533	0.00018044	0	0.000811981	0.000405991	0.0180891	0.000541321	0.00013533
k__Bacteria|p__Actinobacteria|c__Actinobacteria|o__Coriobacteriales|f__Coriobacteriaceae	0.00022555	0.000857091	0.000811981	0.000451101	9.02201e-05	4.51101e-05	4.51101e-05	0.00112775	0.00333815	0.00433057	0.00302237	0.0163298	0.00108264	0.000766871	0.00329304	0.00374414	0.00735294	0.00202995	0.00230061	0.000586431	0.000405991	0.000902201	0.00166907	0	9.02201e-05	4.51101e-05	0.000766871	0.00139841	0.00148863	0.000405991	0.00022555	0	9.02201e-05	0.000586431	0.00031577	0.00022555	0.00157885	0.00018044	0.000451101	0.00126308	0.000857091	0.00013533	0.00018044	0	0.000811981	0.000405991	0.0180891	0.000541321	0.00013533
k__Bacteria|p__Actinobacteria|c__Actinobacteria|o__Coriobacteriales|f__Coriobacteriaceae|g__Atopobium	0.00018044	0.000766871	0.000811981	0.00013533	9.02201e-05	4.51101e-05	4.51101e-05	0.00112775	0.00293215	0.00415013	0.00302237	0.0163298	0.00108264	0.000721761	0.00306748	0.00374414	0.00735294	0.00202995	0.0022555	0.000541321	0.000405991	0.000902201	0.00166907	0	9.02201e-05	4.51101e-05	0.000631541	0.00022555	0.00130819	0.000405991	0.00022555	0	9.02201e-05	0.000586431	0.00027066	0.00022555	0.00144352	0.00018044	0.000405991	0.00112775	0.000857091	0.00013533	0.00018044	0	0.000811981	0.000360881	0.0179989	0.000451101	9.02201e-05
k__Bacteria|p__Firmicutes|c__Negativicutes|o__Selenomonadales|f__Veillonellaceae|g__Dialister	0.00018044	0.00189462	9.02201e-05	0.00103753	0.000405991	0.00013533	4.51101e-05	0.00148863	0.000947311	0.00022555	0.00473656	0.000766871	0.00018044	0.00171418	0.00293215	0.00031577	0.000496211	0.00369903	0.00022555	0.000766871	0.0022555	0.000766871	0.000902201	0	0.000496211	9.02201e-05	0.00518766	0.00369903	0.00811981	0.000360881	0.000947311	9.02201e-05	0.000586431	9.02201e-05	0.00230061	0.000451101	0.000405991	0.00126308	0.00189462	0.00171418	0.00198484	0.000676651	0.000541321	9.02201e-05	0.000676651	0.00031577	0.00022555	0.00230061	0.00121797
k__Bacteria|p__Firmicutes|c__Clostridia|o__Clostridiales|f__Lachnospiraceae|g__Lachnoanaerobaculum	0.00184951	0.00148863	0	0.000676651	0.000360881	0	0	0.00018044	0.00221039	0.0107813	0.000811981	0.00031577	0.00338326	0.000721761	0.00103753	0.0018044	0.00189462	0.00645074	0.00378925	0.000631541	0.000496211	0.000947311	0.000496211	0	0.000451101	0	0.00117286	0.000992422	0.00144352	0.00153374	0.000676651	0.00013533	0.00153374	0.000947311	0.00112775	0.00153374	0.0013533	0.00166907	0.000857091	0.0027066	0.00153374	0.000721761	0.00103753	0.000496211	0.00279682	0.00117286	0.00166907	0.000405991	0.000631541
k__Bacteria|p__Proteobacteria|c__Gammaproteobacteria|o__Cardiobacteriales|f__Cardiobacteriaceae	0.00031577	0.000541321	0.00216528	0.000451101	0.000947311	4.51101e-05	0.00915734	0.000360881	0.00022555	0.0053681	0.000676651	4.51101e-05	0.000631541	0.00013533	0.0013533	0.00184951	0.00022555	0.000631541	0.0013533	0.00027066	0.00027066	0.00022555	0.00027066	0	0.000405991	0.000586431	0.000811981	0.000541321	4.51101e-05	0.00166907	0.000676651	0.00018044	0.00275171	0.00103753	0.000451101	0.000857091	0.0027066	0.000766871	0.000586431	0.00216528	0.00126308	0.000947311	0.00022555	0.000631541	0.00031577	0.00121797	0.000496211	0.00031577	0.00460123
k__Bacteria|p__Proteobacteria|c__Gammaproteobacteria|o__Cardiobacteriales	0.00031577	0.000541321	0.00216528	0.000451101	0.000947311	4.51101e-05	0.00915734	0.000360881	0.00022555	0.0053681	0.000676651	4.51101e-05	0.000631541	0.00013533	0.0013533	0.00184951	0.00022555	0.000631541	0.0013533	0.00027066	0.00027066	0.00022555	0.00027066	0	0.000405991	0.000586431	0.000811981	0.000541321	4.51101e-05	0.00166907	0.000676651	0.00018044	0.00275171	0.00103753	0.000451101	0.000857091	0.0027066	0.000766871	0.000586431	0.00216528	0.00126308	0.000947311	0.00022555	0.000631541	0.00031577	0.00121797	0.000496211	0.00031577	0.00460123
k__Bacteria|p__Proteobacteria|c__Gammaproteobacteria|o__Cardiobacteriales|f__Cardiobacteriaceae|g__Cardiobacterium	0.00031577	0.000541321	0.00216528	0.000451101	0.000947311	4.51101e-05	0.00915734	0.000360881	0.00022555	0.0053681	0.000676651	4.51101e-05	0.000631541	0.00013533	0.0013533	0.00184951	0.00022555	0.000631541	0.0013533	0.00027066	0.00027066	0.00022555	0.00027066	0	0.000405991	0.000586431	0.000811981	0.000541321	4.51101e-05	0.00166907	0.000676651	0.00018044	0.00275171	0.00103753	0.000451101	0.000857091	0.0027066	0.000766871	0.000586431	0.00216528	0.00126308	0.000947311	0.00022555	0.000631541	0.00031577	0.00121797	0.000496211	0.00031577	0.00460123
k__Bacteria|p__Firmicutes|c__Bacilli|o__Lactobacillales|f__Lactobacillaceae	0	0	0	0.00117286	4.51101e-05	9.02201e-05	0.00157885	0.00861602	0.00482678	0.00469145	9.02201e-05	0.000586431	0	0	0.000766871	0	4.51101e-05	0	9.02201e-05	0	0	0	0	0.0270209	0	0	0.000496211	0.0262992	0	4.51101e-05	0.00018044	0	0.000631541	0	0	0	0.00022555	0	0	4.51101e-05	0	0	0.00013533	0	4.51101e-05	0	0	0	0
k__Bacteria|p__Firmicutes|c__Bacilli|o__Lactobacillales|f__Lactobacillaceae|g__Lactobacillus	0	0	0	0.00117286	4.51101e-05	9.02201e-05	0.00157885	0.00861602	0.00482678	0.00469145	9.02201e-05	0.000586431	0	0	0.000766871	0	4.51101e-05	0	0	0	0	0	0	0.0270209	0	0	0.000496211	0.0256225	0	4.51101e-05	0.00018044	0	0.000631541	0	0	0	0.00022555	0	0	4.51101e-05	0	0	0.00013533	0	4.51101e-05	0	0	0	0
k__Bacteria|p__Cyanobacteria/Chloroplast|c__Chloroplast	0	0	0	0	4.51101e-05	0	0	4.51101e-05	0	0	0.00027066	0.00027066	0	0	0	0	0	0	0	0	0.000631541	9.02201e-05	0.00157885	4.51101e-05	0	0.00022555	0	0.0744767	0	0	9.02201e-05	0	9.02201e-05	4.51101e-05	0	0	0	0	0	0	0	0.000496211	0	0.000586431	0	0.00239083	0	0	0
k__Bacteria|p__Cyanobacteria/Chloroplast	0	0	0	0	4.51101e-05	0	0	4.51101e-05	0	0	0.00027066	0.00027066	0	0	0	0	0	0	0	0	0.000631541	9.02201e-05	0.00157885	4.51101e-05	0	0.00022555	0	0.0744767	0	0	9.02201e-05	0	9.02201e-05	4.51101e-05	0	0	0	0	0	0	0	0.000496211	0	0.000586431	0	0.00239083	0	0	0
k__Bacteria|p__Cyanobacteria/Chloroplast|c__Chloroplast|f__Chloroplast	0	0	0	0	4.51101e-05	0	0	4.51101e-05	0	0	0.00027066	0.00027066	0	0	0	0	0	0	0	0	0.000631541	9.02201e-05	0.00157885	4.51101e-05	0	0.00022555	0	0.0744767	0	0	9.02201e-05	0	9.02201e-05	4.51101e-05	0	0	0	0	0	0	0	0.000496211	0	0.000586431	0	0.00239083	0	0	0
k__Bacteria|p__Cyanobacteria/Chloroplast|c__Chloroplast|f__Chloroplast|g__Streptophyta	0	0	0	0	4.51101e-05	0	0	4.51101e-05	0	0	0.00027066	0.00027066	0	0	0	0	0	0	0	0	0.000631541	9.02201e-05	0.00157885	0	0	0.00022555	0	0.0743414	0	0	9.02201e-05	0	9.02201e-05	4.51101e-05	0	0	0	0	0	0	0	0.000496211	0	0.000586431	0	0.00239083	0	0	0
k__Bacteria|p__Proteobacteria|c__Betaproteobacteria|o__Neisseriales|f__Neisseriaceae|g__Eikenella	0.00144352	0.00153374	0.0191267	0.000766871	0.00112775	0	0	0.00022555	0	0	9.02201e-05	0	0.00031577	0.00121797	0.00288704	0.00171418	9.02201e-05	0.000857091	0.000766871	0.000992422	0.00027066	9.02201e-05	0.000405991	4.51101e-05	0.00112775	0	0.00013533	0.000857091	0.000992422	0.00031577	0.00108264	0.00139841	0.00193973	0.00027066	0.00027066	0.00013533	0.000496211	0.00027066	0.000586431	0.000360881	0.000586431	0.000811981	0.0013533	0.00144352	0.000631541	0.000721761	0.000451101	0.00027066	0.000992422
k__Bacteria|p__Tenericutes	9.02201e-05	0.00031577	0.000360881	0.00031577	0	0.00378925	0	0.000947311	0	0	0.000360881	4.51101e-05	0	0.00027066	0.00013533	4.51101e-05	0.00013533	0.00108264	4.51101e-05	0.00730783	0.00175929	0	0	0	0.00018044	0.00018044	0.000541321	0.00793937	0.00631541	4.51101e-05	0	0	0.000676651	0	0.00288704	0.00451101	0	0.00018044	0.00496211	0.000721761	4.51101e-05	0.000947311	0.00022555	0.00027066	0.00013533	4.51101e-05	4.51101e-05	0.00320281	0.00027066
k__Bacteria|p__Tenericutes|c__Mollicutes	9.02201e-05	0.00031577	0.000360881	0.00031577	0	0.00378925	0	0.000947311	0	0	0.000360881	4.51101e-05	0	0.00027066	0.00013533	4.51101e-05	0.00013533	0.00108264	4.51101e-05	0.00730783	0.00175929	0	0	0	0.00018044	0.00018044	0.000541321	0.00793937	0.00631541	4.51101e-05	0	0	0.000676651	0	0.00288704	0.00451101	0	0.00018044	0.00496211	0.000721761	4.51101e-05	0.000947311	0.00022555	0.00027066	0.00013533	4.51101e-05	4.51101e-05	0.00320281	0.00027066
k__Bacteria|p__Synergistetes|c__Synergistia|o__Synergistales|f__Synergistaceae	0	4.51101e-05	0	0.00027066	0	0	0	0.00121797	0.00031577	0	0.000451101	0	0	0.00013533	0.00027066	0	0	0.00117286	0	0.00338326	0.00198484	4.51101e-05	0	0	0.00031577	0	4.51101e-05	0.00631541	0.000451101	0.000721761	0.000541321	0	0.000857091	0	0.00410502	0.00121797	4.51101e-05	0.000676651	0.00171418	0.0022555	0.000360881	0.00189462	0	0.00013533	0.00031577	0.00027066	0	0.00103753	0.000451101
k__Bacteria|p__Synergistetes|c__Synergistia	0	4.51101e-05	0	0.00027066	0	0	0	0.00121797	0.00031577	0	0.000451101	0	0	0.00013533	0.00027066	0	0	0.00117286	0	0.00338326	0.00198484	4.51101e-05	0	0	0.00031577	0	4.51101e-05	0.00631541	0.000451101	0.000721761	0.000541321	0	0.000857091	0	0.00410502	0.00121797	4.51101e-05	0.000676651	0.00171418	0.0022555	0.000360881	0.00189462	0	0.00013533	0.00031577	0.00027066	0	0.00103753	0.000451101
k__Bacteria|p__Synergistetes	0	4.51101e-05	0	0.00027066	0	0	0	0.00121797	0.00031577	0	0.000451101	0	0	0.00013533	0.00027066	0	0	0.00117286	0	0.00338326	0.00198484	4.51101e-05	0	0	0.00031577	0	4.51101e-05	0.00631541	0.000451101	0.000721761	0.000541321	0	0.000857091	0	0.00410502	0.00121797	4.51101e-05	0.000676651	0.00171418	0.0022555	0.000360881	0.00189462	0	0.00013533	0.00031577	0.00027066	0	0.00103753	0.000451101
k__Bacteria|p__Synergistetes|c__Synergistia|o__Synergistales	0	4.51101e-05	0	0.00027066	0	0	0	0.00121797	0.00031577	0	0.000451101	0	0	0.00013533	0.00027066	0	0	0.00117286	0	0.00338326	0.00198484	4.51101e-05	0	0	0.00031577	0	4.51101e-05	0.00631541	0.000451101	0.000721761	0.000541321	0	0.000857091	0	0.00410502	0.00121797	4.51101e-05	0.000676651	0.00171418	0.0022555	0.000360881	0.00189462	0	0.00013533	0.00031577	0.00027066	0	0.00103753	0.000451101
k__Bacteria|p__Fusobacteria|c__Fusobacteriia|o__Fusobacteriales|f__Leptotrichiaceae|g__Streptobacillus	0	0	0	0	0.00171418	4.51101e-05	0	4.51101e-05	0	0	0	0	0	0	0	0	0	0	0	0	0	0	0.00031577	0	0	0	0	0	0	0	0	0	0	9.02201e-05	0.00018044	0.0018044	0	0	0	0	0	0	0	0	0	0	0	0	0
k__Bacteria|p__Tenericutes|c__Mollicutes|o__Mycoplasmatales|f__Mycoplasmataceae|g__Mycoplasma	9.02201e-05	0.00031577	0.000360881	0.00031577	0	0.00378925	0	0.000451101	0	0	0	4.51101e-05	0	0.00027066	0.00013533	4.51101e-05	0.00013533	0.00108264	4.51101e-05	0.00730783	0.00175929	0	0	0	0.00018044	0.00018044	0.000541321	0.00793937	0.00631541	4.51101e-05	0	0	0.000676651	0	0.00279682	0.00437568	0	0.00018044	0.00284193	0.000721761	4.51101e-05	0.000947311	0.00022555	0.00027066	0.00013533	4.51101e-05	4.51101e-05	0.00320281	0.00027066
k__Bacteria|p__Tenericutes|c__Mollicutes|o__Mycoplasmatales	9.02201e-05	0.00031577	0.000360881	0.00031577	0	0.00378925	0	0.000451101	0	0	0	4.51101e-05	0	0.00027066	0.00013533	4.51101e-05	0.00013533	0.00108264	4.51101e-05	0.00730783	0.00175929	0	0	0	0.00018044	0.00018044	0.000541321	0.00793937	0.00631541	4.51101e-05	0	0	0.000676651	0	0.00279682	0.00437568	0	0.00018044	0.00284193	0.000721761	4.51101e-05	0.000947311	0.00022555	0.00027066	0.00013533	4.51101e-05	4.51101e-05	0.00320281	0.00027066
k__Bacteria|p__Tenericutes|c__Mollicutes|o__Mycoplasmatales|f__Mycoplasmataceae	9.02201e-05	0.00031577	0.000360881	0.00031577	0	0.00378925	0	0.000451101	0	0	0	4.51101e-05	0	0.00027066	0.00013533	4.51101e-05	0.00013533	0.00108264	4.51101e-05	0.00730783	0.00175929	0	0	0	0.00018044	0.00018044	0.000541321	0.00793937	0.00631541	4.51101e-05	0	0	0.000676651	0	0.00279682	0.00437568	0	0.00018044	0.00284193	0.000721761	4.51101e-05	0.000947311	0.00022555	0.00027066	0.00013533	4.51101e-05	4.51101e-05	0.00320281	0.00027066
k__Bacteria|p__Firmicutes|c__Clostridia|o__Clostridiales|f__Ruminococcaceae	4.51101e-05	4.51101e-05	0	4.51101e-05	4.51101e-05	0.00027066	0	0	0	0	0	0.00013533	0	0	9.02201e-05	0	9.02201e-05	0	0	0	0	0	0	4.51101e-05	0	0.000496211	4.51101e-05	0.0571996	0	0.00148863	0	0	0.00166907	0	4.51101e-05	0	0	0	0	4.51101e-05	4.51101e-05	0	0.00013533	0	0	4.51101e-05	0	4.51101e-05	4.51101e-05
k__Bacteria|p__Firmicutes|c__Clostridia|o__Clostridiales|f__Peptostreptococcaceae|g__Peptostreptococcus	0	0.00022555	0.00433057	0.00108264	4.51101e-05	0	9.02201e-05	0.000405991	0.00027066	0.000360881	9.02201e-05	4.51101e-05	0.00139841	0.000451101	0.00031577	0.00031577	0.000676651	0.0013533	0	9.02201e-05	0.000631541	0.000360881	4.51101e-05	0	0.00108264	4.51101e-05	0.000541321	0.00018044	0.00153374	0.000405991	0.000405991	0	0.000766871	0.00117286	0.00117286	0.000811981	4.51101e-05	0.000811981	0.00338326	0.000541321	0.00126308	0	0.00162396	0.00022555	0.00031577	0.000586431	0.000676651	0.00112775	0.000496211
k__Bacteria|p__Firmicutes|c__Clostridia|o__Clostridiales|f__Clostridiales_Incertae Sedis XI	0.00022555	0	0.00018044	0.00108264	4.51101e-05	4.51101e-05	4.51101e-05	0.00018044	0.000811981	0	0.00027066	4.51101e-05	4.51101e-05	0.00911223	0.000947311	9.02201e-05	9.02201e-05	0.00212017	0.00018044	0.00351859	0.00130819	4.51101e-05	0.00018044	0	4.51101e-05	0	0.00013533	0.00189462	4.51101e-05	0.00022555	0.00027066	0	0.000496211	0.00013533	0.00144352	0.000676651	4.51101e-05	0.00139841	0.000631541	0.00166907	0.00202995	0.000586431	0.000631541	0.00013533	4.51101e-05	0.00027066	0.00027066	0.000902201	0.00027066
k__Bacteria|p__Firmicutes|c__Clostridia|o__Clostridiales|f__Clostridiales_Incertae Sedis XI|g__Parvimonas	0.00022555	0	0.00018044	0.00103753	4.51101e-05	4.51101e-05	4.51101e-05	0.00018044	0.000811981	0	0.00022555	4.51101e-05	4.51101e-05	0.00911223	0.000947311	9.02201e-05	9.02201e-05	0.00212017	0.00018044	0.00351859	0.00130819	4.51101e-05	0.00018044	0	4.51101e-05	0	0.00013533	0.00139841	4.51101e-05	0.00022555	0.00027066	0	0.000496211	0.00013533	0.0013533	0.000631541	4.51101e-05	0.00139841	0.000631541	0.00166907	0.00202995	0.000586431	0.000631541	0.00013533	4.51101e-05	0.00027066	0.00027066	0.000902201	0.00027066
k__Bacteria|p__Proteobacteria|c__Gammaproteobacteria|o__Pseudomonadales	0	0	0.000766871	4.51101e-05	0	0.00027066	0	9.02201e-05	9.02201e-05	0	0	0.00148863	4.51101e-05	0	0	0	0	4.51101e-05	4.51101e-05	9.02201e-05	0	0	0.00018044	9.02201e-05	9.02201e-05	0.000992422	4.51101e-05	0.00960844	4.51101e-05	0.00018044	4.51101e-05	4.51101e-05	9.02201e-05	0	0.00545832	4.51101e-05	0	0	4.51101e-05	0.000902201	4.51101e-05	0	4.51101e-05	0.00911223	0	4.51101e-05	0	9.02201e-05	0.000451101
k__Bacteria|p__Firmicutes|c__Clostridia|o__Clostridiales|f__Lachnospiraceae|g__Butyrivibrio	0.00018044	0.00302237	0	9.02201e-05	0	0	0	0.000496211	0.00189462	9.02201e-05	0.00018044	0.00857091	0	0	0	0.00843558	0.000496211	0.00320281	0	0	0.000451101	4.51101e-05	0.00018044	0	0	0	0	0	9.02201e-05	0	4.51101e-05	0.00022555	0	0.00013533	0	0	0	0	0	0.00018044	0.00013533	0.00018044	0	0	0.00013533	0.00031577	0.000766871	0.00013533	0.00018044
k__Bacteria|p__Proteobacteria|c__Gammaproteobacteria|o__Pseudomonadales|f__Moraxellaceae	0	0	0.000766871	0	0	0.00022555	0	9.02201e-05	9.02201e-05	0	0	0.00148863	4.51101e-05	0	0	0	0	4.51101e-05	4.51101e-05	4.51101e-05	0	0	0.00018044	0	9.02201e-05	0.000947311	0	0.0062703	4.51101e-05	0.00013533	4.51101e-05	0	9.02201e-05	0	0.00545832	0	0	0	0	0.000902201	0	0	4.51101e-05	0.00911223	0	0	0	4.51101e-05	0.000451101
k__Bacteria|p__Firmicutes|c__Clostridia|o__Clostridiales|f__Peptostreptococcaceae|g__Peptostreptococcaceae_incertae_sedis	0.000405991	9.02201e-05	0	0.000676651	9.02201e-05	0	0	0.00013533	0	0	0.00018044	0	0.00018044	0.000631541	0	0	0.00027066	0.000451101	4.51101e-05	0.000947311	0.000451101	0.000541321	4.51101e-05	0	0.00126308	0	0	0.00103753	0	0.00022555	0.000405991	0	0.000766871	0.00112775	0.000766871	0.000766871	9.02201e-05	0.000857091	0.000811981	0.000811981	0.000676651	0.00027066	4.51101e-05	0.00108264	0.000360881	0.000631541	0.000631541	0.000405991	0.000586431
k__Bacteria|p__Proteobacteria|c__Betaproteobacteria|o__Neisseriales|f__Neisseriaceae|g__Kingella	0	0.00126308	9.02201e-05	0.00130819	0.000586431	0	0	0.000586431	0.000405991	0	0.00013533	0.000721761	0	0.00022555	0.000586431	0.000586431	9.02201e-05	0.00018044	0.000766871	0	0.00027066	0	0.00013533	0	9.02201e-05	0	0.000405991	0	0	0.00117286	0.000360881	4.51101e-05	0.000676651	0.00022555	0	4.51101e-05	0.000902201	9.02201e-05	0.000947311	0.00013533	0.00022555	0.00189462	9.02201e-05	4.51101e-05	0.00022555	0.000496211	4.51101e-05	0.00027066	0
k__Bacteria|p__Proteobacteria|c__Deltaproteobacteria	0	0	0	0.00175929	0	9.02201e-05	0	0	0	0	0.00022555	0.00018044	0	0	4.51101e-05	0	0	0	0	0.000360881	0	0	0	4.51101e-05	0	0.00018044	0.00027066	0.0198033	0	0.000766871	0	0	0.00013533	0	0.00027066	0.00018044	0	9.02201e-05	0.00022555	0	4.51101e-05	0	0	0	0	0.00018044	0	0	0
k__Bacteria|p__Firmicutes|c__Clostridia|o__Clostridiales|f__Clostridiales_Incertae Sedis XIII	0.000857091	4.51101e-05	9.02201e-05	0.00027066	0.00018044	0	0	0.00013533	0.000451101	0	0.000631541	0	4.51101e-05	0	0.00018044	9.02201e-05	0.00013533	0.00031577	0.00027066	0.00175929	0.00022555	0.000451101	9.02201e-05	0	0.00013533	0	9.02201e-05	0.00022555	0.00013533	0.00013533	0.00013533	4.51101e-05	0.00230061	0.000676651	0.000631541	0.000360881	9.02201e-05	0.000405991	0.00018044	0.00126308	0.00216528	0	0	0.00189462	0.000947311	0.00027066	0.00126308	9.02201e-05	0.00018044
k__Bacteria|p__Actinobacteria|c__Actinobacteria|o__Bifidobacteriales	0	0.000360881	9.02201e-05	0.00018044	0	0	9.02201e-05	9.02201e-05	0.00027066	0.0142999	9.02201e-05	0.00599964	0	0	0.00018044	4.51101e-05	0.00013533	0	0	4.51101e-05	0	0	0.00018044	4.51101e-05	0	0	0.00130819	0.000811981	0.00338326	0	0	4.51101e-05	4.51101e-05	0	0	0	0.00018044	4.51101e-05	0	0	0	0	4.51101e-05	0	0.00018044	0.00031577	0	0.00027066	0
k__Bacteria|p__Actinobacteria|c__Actinobacteria|o__Bifidobacteriales|f__Bifidobacteriaceae	0	0.000360881	9.02201e-05	0.00018044	0	0	9.02201e-05	9.02201e-05	0.00027066	0.0142999	9.02201e-05	0.00599964	0	0	0.00018044	4.51101e-05	0.00013533	0	0	4.51101e-05	0	0	0.00018044	4.51101e-05	0	0	0.00130819	0.000811981	0.00338326	0	0	4.51101e-05	4.51101e-05	0	0	0	0.00018044	4.51101e-05	0	0	0	0	4.51101e-05	0	0.00018044	0.00031577	0	0.00027066	0
k__Bacteria|p__Proteobacteria|c__Deltaproteobacteria|o__Desulfovibrionales	0	0	0	0.00175929	0	9.02201e-05	0	0	0	0	0.00013533	0.00018044	0	0	4.51101e-05	0	0	0	0	0.00027066	0	0	0	4.51101e-05	0	0.00018044	0.00027066	0.0198033	0	0.000766871	0	0	0.00013533	0	0.00013533	4.51101e-05	0	9.02201e-05	0	0	0	0	0	0	0	9.02201e-05	0	0	0
k__Bacteria|p__Proteobacteria|c__Betaproteobacteria|o__Burkholderiales|f__Comamonadaceae	0.00027066	0.00022555	0	0.000360881	0.00018044	0	0	4.51101e-05	0	0	4.51101e-05	0.00013533	4.51101e-05	0.00013533	9.02201e-05	0	9.02201e-05	0	4.51101e-05	0	4.51101e-05	0.00031577	0.00013533	0	9.02201e-05	0	0.00022555	0.000541321	0.00022555	0.00018044	4.51101e-05	0.00207506	0.000721761	0	0.00018044	0.000405991	4.51101e-05	4.51101e-05	0.00022555	0.00392458	4.51101e-05	0.000405991	0.00202995	0.00013533	0.00018044	0.00031577	0	4.51101e-05	0.00293215
k__Bacteria|p__Proteobacteria|c__Deltaproteobacteria|o__Desulfovibrionales|f__Desulfovibrionaceae	0	0	0	0.00175929	0	9.02201e-05	0	0	0	0	9.02201e-05	0.00018044	0	0	4.51101e-05	0	0	0	0	0.00027066	0	0	0	4.51101e-05	0	0.00013533	0.00027066	0.0184951	0	0.000721761	0	0	0.00013533	0	0.00013533	4.51101e-05	0	0	0	0	0	0	0	0	0	9.02201e-05	0	0	0
k__Bacteria|p__Proteobacteria|c__Epsilonproteobacteria|o__Campylobacterales|f__Helicobacteraceae	0	0	0	0	4.51101e-05	0	0	0.00018044	0	0	9.02201e-05	9.02201e-05	0	0	0.00022555	0	0.000360881	0	0	0	0	0	0	4.51101e-05	0.00027066	0.00184951	0.000360881	0.0166005	0	0.00022555	0.000360881	0	0.00027066	0	0	9.02201e-05	4.51101e-05	4.51101e-05	0.00013533	0	0	0	0	4.51101e-05	0	4.51101e-05	0	0	0
k__Bacteria|p__Firmicutes|c__Clostridia|o__Clostridiales|f__Clostridiales_Incertae Sedis XIII|g__Anaerovorax	0.000811981	0	0	0.00022555	0.00018044	0	0	0	0	0	0.000451101	0	0	0	0	0	0	0	0	0.00148863	0	0.00018044	0	0	0	0	0	4.51101e-05	0	9.02201e-05	4.51101e-05	0	0.00216528	0.000451101	0.00013533	0.00027066	4.51101e-05	0	0.00013533	0.000947311	0.00175929	0	0	0.0018044	0.000676651	0.00022555	0.00126308	0	0.00018044
k__Bacteria|p__Firmicutes|c__Negativicutes|o__Selenomonadales|f__Veillonellaceae|g__Anaeroglobus	0	9.02201e-05	0	0.00027066	0	0	0	0.000586431	0	4.51101e-05	0.000811981	0.000766871	0	0	0	9.02201e-05	0	0.00022555	0	0.00202995	0.000360881	9.02201e-05	4.51101e-05	0	9.02201e-05	0	0.00175929	0.00031577	0.00022555	0	0.000360881	0	0	0	0.00193973	0.00027066	0.00031577	0.000405991	0.000360881	0	0.000496211	9.02201e-05	9.02201e-05	0	0.000631541	4.51101e-05	9.02201e-05	0.00022555	0
k__Bacteria|p__Proteobacteria|c__Gammaproteobacteria|o__Pseudomonadales|f__Moraxellaceae|g__Moraxella	0	0	0	0	0	0	0	9.02201e-05	9.02201e-05	0	0	0	0	0	0	0	0	0	0	0	0	0	0.00013533	0	0	0	0	0.00018044	0	4.51101e-05	0	0	0	0	0.00541321	0	0	0	0	0	0	0	0	0.00911223	0	0	0	0	0
k__Bacteria|p__Proteobacteria|c__Gammaproteobacteria|o__Enterobacteriales|f__Enterobacteriaceae|g__Escherichia/Shigella	0	0	0	4.51101e-05	4.51101e-05	0.00022555	0	4.51101e-05	0	0	0	0	4.51101e-05	0	4.51101e-05	0	0	4.51101e-05	0	0	0	0	0	9.02201e-05	0	0	0	0.0206153	4.51101e-05	4.51101e-05	0	0	0.00013533	4.51101e-05	0	0	0.00027066	4.51101e-05	0	0	0	9.02201e-05	0	0	0	0	0	4.51101e-05	0
k__Bacteria|p__Proteobacteria|c__Epsilonproteobacteria|o__Campylobacterales|f__Helicobacteraceae|g__Helicobacter	0	0	0	0	4.51101e-05	0	0	0	0	0	0	9.02201e-05	0	0	0.00022555	0	0.000360881	0	0	0	0	0	0	4.51101e-05	4.51101e-05	0.00184951	0.000360881	0.0166005	0	0.00022555	0	0	0.00027066	0	0	0	4.51101e-05	4.51101e-05	0	0	0	0	0	0	0	0	0	0	0
k__Bacteria|p__Synergistetes|c__Synergistia|o__Synergistales|f__Synergistaceae|g__Lactivibrio	0	4.51101e-05	0	0.00018044	0	0	0	0	0.00022555	0	9.02201e-05	0	0	0	4.51101e-05	0	0	0.00018044	0	0.000586431	0.000857091	0	0	0	0.00018044	0	4.51101e-05	0.00333815	0	0.00022555	0.00022555	0	0.00018044	0	0.000947311	0.00031577	0	0.00031577	0.000451101	0.000902201	4.51101e-05	0.000811981	0	0	9.02201e-05	0	0	0.000541321	9.02201e-05
k__Bacteria|p__Firmicutes|c__Erysipelotrichia	4.51101e-05	0.000902201	0.00027066	0.00022555	0	0	0.000721761	0.00013533	0.0013533	0.000766871	0.000586431	0.00022555	0.00031577	0.00027066	0.00027066	4.51101e-05	0.0013533	0.000360881	0.00121797	0.00022555	0.000451101	0.00022555	0.00022555	0	0	0	0.00022555	0	0.00144352	4.51101e-05	0	4.51101e-05	0.000451101	0.00027066	9.02201e-05	0.000360881	0.00018044	0.00018044	0.00027066	4.51101e-05	0.000631541	0	0.00018044	9.02201e-05	0.00022555	0.00018044	0.00117286	0.00018044	0
k__Bacteria|p__Firmicutes|c__Erysipelotrichia|o__Erysipelotrichales|f__Erysipelotrichaceae	4.51101e-05	0.000902201	0.00027066	0.00022555	0	0	0.000721761	0.00013533	0.0013533	0.000766871	0.000586431	0.00022555	0.00031577	0.00027066	0.00027066	4.51101e-05	0.0013533	0.000360881	0.00121797	0.00022555	0.000451101	0.00022555	0.00022555	0	0	0	0.00022555	0	0.00144352	4.51101e-05	0	4.51101e-05	0.000451101	0.00027066	9.02201e-05	0.000360881	0.00018044	0.00018044	0.00027066	4.51101e-05	0.000631541	0	0.00018044	9.02201e-05	0.00022555	0.00018044	0.00117286	0.00018044	0
k__Bacteria|p__Firmicutes|c__Erysipelotrichia|o__Erysipelotrichales	4.51101e-05	0.000902201	0.00027066	0.00022555	0	0	0.000721761	0.00013533	0.0013533	0.000766871	0.000586431	0.00022555	0.00031577	0.00027066	0.00027066	4.51101e-05	0.0013533	0.000360881	0.00121797	0.00022555	0.000451101	0.00022555	0.00022555	0	0	0	0.00022555	0	0.00144352	4.51101e-05	0	4.51101e-05	0.000451101	0.00027066	9.02201e-05	0.000360881	0.00018044	0.00018044	0.00027066	4.51101e-05	0.000631541	0	0.00018044	9.02201e-05	0.00022555	0.00018044	0.00117286	0.00018044	0
k__Bacteria|p__Bacteroidetes|c__Bacteroidia|o__Bacteroidales|f__Rikenellaceae	0	0	0	0	0	0.00027066	0	0	0	0	0	0.00018044	0	0	0	0	0	0	0	0	0	0	0	0	0	0	0	0.0146608	0	0.000676651	0	0	0.000947311	0	0	0	0	0	0	0	0	0	0	0	0	0	0	0	0.00013533
k__Bacteria|p__Bacteroidetes|c__Bacteroidia|o__Bacteroidales|f__Rikenellaceae|g__Alistipes	0	0	0	0	0	0.00027066	0	0	0	0	0	0.00018044	0	0	0	0	0	0	0	0	0	0	0	0	0	0	0	0.0146608	0	0.000676651	0	0	0.000947311	0	0	0	0	0	0	0	0	0	0	0	0	0	0	0	0.00013533
k__Bacteria|p__Firmicutes|c__Erysipelotrichia|o__Erysipelotrichales|f__Erysipelotrichaceae|g__Solobacterium	4.51101e-05	0.000902201	0.00027066	0.00022555	0	0	0.000721761	9.02201e-05	0.0013533	0.000766871	0.000586431	0.00022555	0.00031577	0.00027066	0.00022555	4.51101e-05	0.0013533	0.000360881	0.00121797	0.00022555	0.000451101	0.00022555	0.00022555	0	0	0	0.00022555	0	0.00144352	4.51101e-05	0	4.51101e-05	9.02201e-05	0.00027066	4.51101e-05	0.00031577	0.00018044	9.02201e-05	0.00027066	4.51101e-05	0.000631541	0	0.00018044	9.02201e-05	0.00022555	0.00018044	0.00117286	0.00018044	0
k__Bacteria|p__Actinobacteria|c__Actinobacteria|o__Bifidobacteriales|f__Bifidobacteriaceae|g__Alloscardovia	0	0	9.02201e-05	0	0	0	0	0	4.51101e-05	0.0129015	0	0.00572898	0	0	0	0	4.51101e-05	0	0	0	0	0	0.00013533	0	0	0	0	4.51101e-05	4.51101e-05	0	0	4.51101e-05	0	0	0	0	0	0	0	0	0	0	0	0	0	0	0	0.00013533	0
k__Bacteria|p__Bacteroidetes|c__Bacteroidia|o__Bacteroidales|f__Prevotellaceae|g__Hallella	0	0	0	0.0013533	0	0	0	0.00018044	0.00018044	0	0.00018044	0	0	0	0	0	0	0	0	0.00139841	0.000496211	0	0	0	0.00013533	4.51101e-05	0.00027066	0.00022555	0	0	0.000541321	0	0	0	0.000947311	0.000360881	0	9.02201e-05	0.00103753	0	0	0.00013533	0	0	0.00013533	0.00027066	0	0.000902201	0.000721761
k__Bacteria|p__Proteobacteria|c__Gammaproteobacteria|o__Pseudomonadales|f__Moraxellaceae|g__Acinetobacter	0	0	0.000766871	0	0	0.00022555	0	0	0	0	0	0.00144352	4.51101e-05	0	0	0	0	4.51101e-05	4.51101e-05	4.51101e-05	0	0	4.51101e-05	0	9.02201e-05	0.000902201	0	0.00608986	0	4.51101e-05	4.51101e-05	0	9.02201e-05	0	4.51101e-05	0	0	0	0	0	0	0	4.51101e-05	0	0	0	0	4.51101e-05	0.00022555
k__Bacteria|p__Firmicutes|c__Negativicutes|o__Selenomonadales|f__Veillonellaceae|g__Schwartzia	0.00013533	0.00022555	0	0	0	0	0	0.000586431	0.00018044	0	9.02201e-05	0	0	0.00013533	0.00013533	0	0	0.00022555	0	0	0.00013533	9.02201e-05	9.02201e-05	0	0.00022555	0	0.000451101	0.00162396	0.00013533	0.00013533	9.02201e-05	0	0.000496211	0	0.000360881	0.00027066	0.00018044	0.000496211	0.00013533	0.00022555	0.00027066	0.000360881	0	0	0.00031577	0.00013533	0.00018044	0.000451101	0.00013533
k__Bacteria|p__Firmicutes|c__Clostridia|o__Clostridiales|f__Lachnospiraceae|g__Shuttleworthia	4.51101e-05	0	0	0.00031577	0	0	0	4.51101e-05	0.000676651	4.51101e-05	0.00121797	9.02201e-05	0.00013533	0.00022555	0.00018044	0	9.02201e-05	0.000766871	0	0.00022555	4.51101e-05	0	0	0	0	0	0.000902201	4.51101e-05	0.00184951	4.51101e-05	0.00013533	0	4.51101e-05	0	0.000541321	4.51101e-05	0.000360881	0.000902201	4.51101e-05	0.000405991	0.000721761	4.51101e-05	0.00013533	0	0.00013533	0	9.02201e-05	0.00022555	4.51101e-05
k__Bacteria|p__Firmicutes|c__Clostridia|o__Clostridiales|f__Ruminococcaceae|g__Oscillibacter	4.51101e-05	0	0	0	0	0	0	0	0	0	0	0	0	0	0	0	9.02201e-05	0	0	0	0	0	0	0	0	0.00027066	0	0.0101047	0	0.00013533	0	0	0.00022555	0	4.51101e-05	0	0	0	0	0	0	0	0	0	0	0	0	0	4.51101e-05
k__Bacteria|p__Firmicutes|c__Clostridia|o__Clostridiales|f__Peptostreptococcaceae|g__Clostridium XI	0	0	0	0	0.00013533	9.02201e-05	4.51101e-05	0	0	0	0	0	4.51101e-05	0	4.51101e-05	0	0	0	0	0	0	0	0	0	0	4.51101e-05	0	0.00771382	0	0	0	0	0	0	0	0	0.00022555	0	0	0	0	0	0	0	0	0	0	0	0
k__Bacteria|p__Bacteroidetes|c__Bacteroidia|o__Bacteroidales|f__Bacteroidales_incertae_sedis	0	0	0	0.00018044	0	0	0	0.00013533	0	0	0.000360881	0	0	0.00013533	0	0	0	0.00018044	0	0.000586431	0	0	0	0	0.00013533	0	0.000992422	0.00437568	0.00112775	0	9.02201e-05	0	0	0	0.00022555	0	0	0	0.00018044	0	0	0	0	4.51101e-05	9.02201e-05	9.02201e-05	0	0.00027066	4.51101e-05
k__Bacteria|p__Bacteroidetes|c__Bacteroidia|o__Bacteroidales|f__Bacteroidales_incertae_sedis|g__Phocaeicola	0	0	0	0.00018044	0	0	0	0.00013533	0	0	0.000360881	0	0	0.00013533	0	0	0	0.00018044	0	0.000586431	0	0	0	0	0.00013533	0	0.000992422	0.00437568	0.00112775	0	9.02201e-05	0	0	0	0.00022555	0	0	0	0.00018044	0	0	0	0	4.51101e-05	9.02201e-05	9.02201e-05	0	0.00027066	4.51101e-05
k__Bacteria|p__Firmicutes|c__Clostridia|o__Clostridiales|f__Peptococcaceae 1|g__Peptococcus	0	9.02201e-05	0	9.02201e-05	0	0	0	4.51101e-05	4.51101e-05	0	0.000992422	0	9.02201e-05	4.51101e-05	9.02201e-05	0.00031577	4.51101e-05	9.02201e-05	4.51101e-05	9.02201e-05	0.000405991	0	0	0	0.000541321	0	0.00013533	0	0.00013533	0.000631541	0.00022555	0	0.00018044	0.00013533	0.00018044	0	0	0.00022555	0.000451101	0.00018044	0.00022555	0	0	0	9.02201e-05	0.000676651	9.02201e-05	0.000405991	0.00013533
k__Bacteria|p__Firmicutes|c__Clostridia|o__Clostridiales|f__Peptococcaceae 1	0	9.02201e-05	0	9.02201e-05	0	0	0	4.51101e-05	4.51101e-05	0	0.000992422	0	9.02201e-05	4.51101e-05	9.02201e-05	0.00031577	4.51101e-05	9.02201e-05	4.51101e-05	9.02201e-05	0.000405991	0	0	0	0.000541321	0	0.00013533	0	0.00013533	0.000631541	0.00022555	0	0.00018044	0.00013533	0.00018044	0	0	0.00022555	0.000451101	0.00018044	0.00022555	0	0	0	9.02201e-05	0.000676651	9.02201e-05	0.000405991	0.00013533
k__Bacteria|p__Firmicutes|c__Bacilli|o__Bacillales|f__Staphylococcaceae|g__Staphylococcus	0	0	0	4.51101e-05	0	0.00013533	0	0	0	0	4.51101e-05	0	0	0	0	9.02201e-05	0	0	0.00018044	9.02201e-05	0	0	0	0.000586431	0	4.51101e-05	0	9.02201e-05	4.51101e-05	4.51101e-05	0.000721761	0	4.51101e-05	0	0	4.51101e-05	4.51101e-05	4.51101e-05	0	0	0	0	4.51101e-05	0	0	4.51101e-05	9.02201e-05	0	0.00013533
k__Bacteria|p__Firmicutes|c__Bacilli|o__Bacillales|f__Staphylococcaceae	0	0	0	4.51101e-05	0	0.00013533	0	0	0	0	4.51101e-05	0	0	0	0	9.02201e-05	0	0	0.00018044	9.02201e-05	0	0	0	0.000586431	0	4.51101e-05	0	9.02201e-05	4.51101e-05	4.51101e-05	0.000721761	0	4.51101e-05	0	0	4.51101e-05	4.51101e-05	4.51101e-05	0	0	0	0	4.51101e-05	0	0	4.51101e-05	9.02201e-05	0	0.00013533
k__Bacteria|p__Actinobacteria|c__Actinobacteria|o__Actinomycetales|f__Actinomycetaceae|g__Mobiluncus	0	0	0	0	0	0	0	0	0	9.02201e-05	0.00266149	0.00013533	0	0	0	0	0	9.02201e-05	9.02201e-05	4.51101e-05	0	0	0	0	0	0	0	0.00031577	0.00207506	4.51101e-05	0	0	0	0.00171418	0	0	0.000360881	0	0	0.000541321	4.51101e-05	0	0	0	0.00022555	0.00013533	0.00022555	0	0
k__Bacteria|p__Bacteroidetes|c__Bacteroidia|o__Bacteroidales|f__Porphyromonadaceae|g__Barnesiella	0	0	0	4.51101e-05	0	0	0	0	0	0	0	0.00013533	4.51101e-05	0	0	0	0	0	0	0	0	0	0	0	0	0	0	0.00198484	0	4.51101e-05	0	0	0.00193973	0	0	0	0	0	0	0	0	0	9.02201e-05	0	0	0	0	0	4.51101e-05
k__Bacteria|p__Firmicutes|c__Clostridia|o__Clostridiales|f__Ruminococcaceae|g__Flavonifractor	0	0	0	0	0	0	0	0	0	0	0	4.51101e-05	0	0	0	0	0	0	0	0	0	0	0	0	0	9.02201e-05	0	0.00811981	0	0.00027066	0	0	4.51101e-05	0	0	0	0	0	0	0	0	0	4.51101e-05	0	0	0	0	0	0
k__Bacteria|p__Bacteroidetes|c__Bacteroidia|o__Bacteroidales|f__Porphyromonadaceae|g__Parabacteroides	0	0	0	4.51101e-05	0	0	4.51101e-05	0	0	0	0	0.00013533	0	0	0	0	9.02201e-05	0	0	0	4.51101e-05	0	0	0	0	0.00018044	4.51101e-05	0.00518766	0	9.02201e-05	0	0	0.00022555	0	4.51101e-05	0	0	0	0	4.51101e-05	0	0	0	0	0	0	4.51101e-05	0	4.51101e-05
k__Bacteria|p__Firmicutes|c__Clostridia|o__Clostridiales|f__Clostridiales_Incertae Sedis XIII|g__Mogibacterium	4.51101e-05	4.51101e-05	9.02201e-05	4.51101e-05	0	0	0	0.00013533	0.000451101	0	0.00018044	0	4.51101e-05	0	0.00018044	9.02201e-05	0.00013533	0.00031577	0.00027066	0.00027066	0.00022555	0.00027066	9.02201e-05	0	0.00013533	0	9.02201e-05	0.00018044	0.00013533	4.51101e-05	9.02201e-05	4.51101e-05	0.00013533	0.00022555	0.000496211	9.02201e-05	4.51101e-05	0.000405991	4.51101e-05	0.00031577	0.000405991	0	0	9.02201e-05	0.00027066	4.51101e-05	0	9.02201e-05	0
k__Bacteria|p__Deinococcus-Thermus|c__Deinococci	0	0	0	0	0	0	0	0	0	0	0	0	0	4.51101e-05	0	0	0	0	0	0	0	0	0	0	0	0	0	0.00013533	0	0.00324792	0	0	0	0	0	0	0	0	0	4.51101e-05	0	0	0	0	0.000405991	0	0	0	0.000721761
k__Bacteria|p__Deinococcus-Thermus	0	0	0	0	0	0	0	0	0	0	0	0	0	4.51101e-05	0	0	0	0	0	0	0	0	0	0	0	0	0	0.00013533	0	0.00324792	0	0	0	0	0	0	0	0	0	4.51101e-05	0	0	0	0	0.000405991	0	0	0	0.000721761
k__Bacteria|p__Firmicutes|c__Bacilli|o__Bacillales|f__Bacillaceae 1|g__Bacillus	0	0	0	0	0	0	0	0.00753338	0	0	0	0	0	0	0	0	4.51101e-05	0	0	0	0	0	0	0	0	0	0	0.00018044	0	0	0	0	0	0	0	0	0	0	0	0	0	0	0	0	0	0	0	0	0
k__Bacteria|p__Firmicutes|c__Bacilli|o__Bacillales|f__Bacillaceae 1	0	0	0	0	0	0	0	0.00753338	0	0	0	0	0	0	0	0	4.51101e-05	0	0	0	0	0	0	0	0	0	0	0.00018044	0	0	0	0	0	0	0	0	0	0	0	0	0	0	0	0	0	0	0	0	0
k__Bacteria|p__Proteobacteria|c__Alphaproteobacteria	0	0	0	0	0	0.00018044	0	0	0	0	0	0.00207506	4.51101e-05	0	0	0	0	0	0	4.51101e-05	0	0	0	4.51101e-05	0	0	0	0.00018044	9.02201e-05	0	0	0	0	4.51101e-05	4.51101e-05	0	0	0	0	9.02201e-05	0	0	0	4.51101e-05	4.51101e-05	4.51101e-05	0	0	0
k__Bacteria|p__Actinobacteria|c__Actinobacteria|o__Bifidobacteriales|f__Bifidobacteriaceae|g__Bifidobacterium	0	4.51101e-05	0	0.00013533	0	0	0	0	0	0.00103753	0	0	0	0	0	0	0	0	0	4.51101e-05	0	0	4.51101e-05	0	0	0	0.00117286	0.000721761	0.00333815	0	0	0	4.51101e-05	0	0	0	0	0	0	0	0	0	0	0	4.51101e-05	0.00027066	0	0	0
k__Bacteria|p__Verrucomicrobia	0	0	0	0	0	0	0	0	0	0	0	0	0	0	0	0	0	0	0	0	0	4.51101e-05	0	0	0	0	0	0.00279682	0	0	0	0	0.00027066	4.51101e-05	0	0	0	0	0	0	4.51101e-05	0	0	0	0	4.51101e-05	0	0	0.00018044
k__Bacteria|p__Verrucomicrobia|c__Verrucomicrobiae	0	0	0	0	0	0	0	0	0	0	0	0	0	0	0	0	0	0	0	0	0	4.51101e-05	0	0	0	0	0	0.00279682	0	0	0	0	0.00027066	4.51101e-05	0	0	0	0	0	0	4.51101e-05	0	0	0	0	4.51101e-05	0	0	0.00018044
k__Bacteria|p__Verrucomicrobia|c__Verrucomicrobiae|o__Verrucomicrobiales	0	0	0	0	0	0	0	0	0	0	0	0	0	0	0	0	0	0	0	0	0	4.51101e-05	0	0	0	0	0	0.00279682	0	0	0	0	0.00027066	4.51101e-05	0	0	0	0	0	0	4.51101e-05	0	0	0	0	4.51101e-05	0	0	0.00018044
k__Bacteria|p__Verrucomicrobia|c__Verrucomicrobiae|o__Verrucomicrobiales|f__Verrucomicrobiaceae	0	0	0	0	0	0	0	0	0	0	0	0	0	0	0	0	0	0	0	0	0	4.51101e-05	0	0	0	0	0	0.00279682	0	0	0	0	0.00027066	4.51101e-05	0	0	0	0	0	0	4.51101e-05	0	0	0	0	4.51101e-05	0	0	0.00018044
k__Bacteria|p__Verrucomicrobia|c__Verrucomicrobiae|o__Verrucomicrobiales|f__Verrucomicrobiaceae|g__Akkermansia	0	0	0	0	0	0	0	0	0	0	0	0	0	0	0	0	0	0	0	0	0	4.51101e-05	0	0	0	0	0	0.00279682	0	0	0	0	0.00027066	4.51101e-05	0	0	0	0	0	0	4.51101e-05	0	0	0	0	4.51101e-05	0	0	0.00018044
k__Bacteria|p__Deferribacteres	0	0	0	0	0	0	0	0	0	0	0	4.51101e-05	0	0	0	0	0	0	0	0	0	0	0	0	0	4.51101e-05	0	0.00550343	0	4.51101e-05	0	0	0	0	0	0	0	0	0	0	0	0	4.51101e-05	0	0	0	0	0	0
k__Bacteria|p__Deferribacteres|c__Deferribacteres	0	0	0	0	0	0	0	0	0	0	0	4.51101e-05	0	0	0	0	0	0	0	0	0	0	0	0	0	4.51101e-05	0	0.00550343	0	4.51101e-05	0	0	0	0	0	0	0	0	0	0	0	0	4.51101e-05	0	0	0	0	0	0
k__Bacteria|p__Deferribacteres|c__Deferribacteres|o__Deferribacterales	0	0	0	0	0	0	0	0	0	0	0	4.51101e-05	0	0	0	0	0	0	0	0	0	0	0	0	0	4.51101e-05	0	0.00550343	0	4.51101e-05	0	0	0	0	0	0	0	0	0	0	0	0	4.51101e-05	0	0	0	0	0	0
k__Bacteria|p__Deferribacteres|c__Deferribacteres|o__Deferribacterales|f__Deferribacteraceae|g__Mucispirillum	0	0	0	0	0	0	0	0	0	0	0	4.51101e-05	0	0	0	0	0	0	0	0	0	0	0	0	0	4.51101e-05	0	0.00550343	0	4.51101e-05	0	0	0	0	0	0	0	0	0	0	0	0	4.51101e-05	0	0	0	0	0	0
k__Bacteria|p__Deferribacteres|c__Deferribacteres|o__Deferribacterales|f__Deferribacteraceae	0	0	0	0	0	0	0	0	0	0	0	4.51101e-05	0	0	0	0	0	0	0	0	0	0	0	0	0	4.51101e-05	0	0.00550343	0	4.51101e-05	0	0	0	0	0	0	0	0	0	0	0	0	4.51101e-05	0	0	0	0	0	0
k__Bacteria|p__Proteobacteria|c__Gammaproteobacteria|o__Pseudomonadales|f__Pseudomonadaceae|g__Pseudomonas	0	0	0	4.51101e-05	0	4.51101e-05	0	0	0	0	0	0	0	0	0	0	0	0	0	4.51101e-05	0	0	0	9.02201e-05	0	4.51101e-05	4.51101e-05	0.00333815	0	4.51101e-05	0	4.51101e-05	0	0	0	4.51101e-05	0	0	4.51101e-05	0	4.51101e-05	0	0	0	0	4.51101e-05	0	4.51101e-05	0
k__Bacteria|p__Proteobacteria|c__Gammaproteobacteria|o__Pseudomonadales|f__Pseudomonadaceae	0	0	0	4.51101e-05	0	4.51101e-05	0	0	0	0	0	0	0	0	0	0	0	0	0	4.51101e-05	0	0	0	9.02201e-05	0	4.51101e-05	4.51101e-05	0.00333815	0	4.51101e-05	0	4.51101e-05	0	0	0	4.51101e-05	0	0	4.51101e-05	0	4.51101e-05	0	0	0	0	4.51101e-05	0	4.51101e-05	0
k__Bacteria|p__Bacteroidetes|c__Bacteroidia|o__Bacteroidales|f__Porphyromonadaceae|g__Odoribacter	0	0	0	4.51101e-05	0	0	0	0	0	0	4.51101e-05	0	0	0	0	0	0	0	0	0	0	0	0	0	4.51101e-05	0	0	0.000811981	0	4.51101e-05	0	0	0	0	0	0	0	0	0	0	0	0	0	0	0	0.000405991	0	0	0
k__Bacteria|p__Firmicutes|c__Negativicutes|o__Selenomonadales|f__Veillonellaceae|g__Megamonas	0	0	0	0	0	0	0	0	0	0	0	0	0	0	9.02201e-05	0	0	0	0	4.51101e-05	0	0	0	0	0	0	0	0.00112775	0	9.02201e-05	0	0	0	0	0	0	0	0	0	0	0	0	4.51101e-05	0	0	0	0	0	0
k__Bacteria|p__Firmicutes|c__Clostridia|o__Clostridiales|f__Lachnospiraceae|g__Johnsonella	0	0	0	0	0	0	0	0	0	0	0.00022555	0	0	0	9.02201e-05	0	0	0	0	0.00013533	0	4.51101e-05	0	0	0.00013533	0	0	0	0	9.02201e-05	0	0	0.00013533	0	9.02201e-05	0	0.00018044	0.00013533	4.51101e-05	0	0.000405991	0	0	0.000360881	0.000360881	0.00027066	0	0	0
k__Bacteria|p__Proteobacteria|c__Deltaproteobacteria|o__Desulfovibrionales|f__Desulfovibrionaceae|g__Desulfovibrio	0	0	0	0.00166907	0	0	0	0	0	0	9.02201e-05	0	0	0	0	0	0	0	0	0.00027066	0	0	0	0	0	0	0	0	0	0	0	0	0	0	0	4.51101e-05	0	0	0	0	0	0	0	0	0	9.02201e-05	0	0	0
k__Bacteria|p__Firmicutes|c__Clostridia|o__Clostridiales|f__Lachnospiraceae|g__Clostridium XlVb	0	0	0	0	0	0	0	0	0	0	0	0	0	0	0	0	0	0	0	0	0	0	0	0	0	9.02201e-05	0	0.00428546	0	0.00013533	0	0	4.51101e-05	0	0	0	0	0	0	0	0	0	0	0	0	0	0	0	0
k__Bacteria|p__Proteobacteria|c__Betaproteobacteria|o__Burkholderiales|f__Sutterellaceae	0	0	0	0	0	4.51101e-05	0	0	0	0	0	4.51101e-05	0	0	0	0	0	0	0	0	0	0	0	0	0	9.02201e-05	9.02201e-05	0.00275171	0	0.00013533	0	0	0.00022555	0	0	0	0	0	0	0	0	0	4.51101e-05	0	4.51101e-05	0	0	0	0
k__Bacteria|p__Deinococcus-Thermus|c__Deinococci|o__Thermales	0	0	0	0	0	0	0	0	0	0	0	0	0	4.51101e-05	0	0	0	0	0	0	0	0	0	0	0	0	0	0	0	0.00288704	0	0	0	0	0	0	0	0	0	4.51101e-05	0	0	0	0	0.000360881	0	0	0	0
k__Bacteria|p__Deinococcus-Thermus|c__Deinococci|o__Thermales|f__Thermaceae	0	0	0	0	0	0	0	0	0	0	0	0	0	4.51101e-05	0	0	0	0	0	0	0	0	0	0	0	0	0	0	0	0.00288704	0	0	0	0	0	0	0	0	0	4.51101e-05	0	0	0	0	0.000360881	0	0	0	0
k__Bacteria|p__Deinococcus-Thermus|c__Deinococci|o__Thermales|f__Thermaceae|g__Thermus	0	0	0	0	0	0	0	0	0	0	0	0	0	4.51101e-05	0	0	0	0	0	0	0	0	0	0	0	0	0	0	0	0.00288704	0	0	0	0	0	0	0	0	0	4.51101e-05	0	0	0	0	0.000360881	0	0	0	0
k__Bacteria|p__Firmicutes|c__Clostridia|o__Clostridiales|f__Ruminococcaceae|g__Faecalibacterium	0	0	0	0	0	9.02201e-05	0	0	0	0	0	0	0	0	9.02201e-05	0	0	0	0	0	0	0	0	0	0	0	0	0.00144352	0	9.02201e-05	0	0	9.02201e-05	0	0	0	0	0	0	0	4.51101e-05	0	0	0	0	4.51101e-05	0	0	0
k__Bacteria|p__Firmicutes|c__Clostridia|o__Clostridiales|f__Clostridiaceae 1	0	0	0	0	0	0	0	0	0	0	0	4.51101e-05	0	0	0	0	0	0	0	0	0	0	0	0	0	0	0	0.00202995	0	9.02201e-05	0	0	0.00189462	0	0	0	0	0	0	0	0	0	0	0	0	0	0	0	0
k__Bacteria|p__Firmicutes|c__Clostridia|o__Clostridiales|f__Clostridiaceae 1|g__Clostridium sensu stricto	0	0	0	0	0	0	0	0	0	0	0	4.51101e-05	0	0	0	0	0	0	0	0	0	0	0	0	0	0	0	0.00202995	0	9.02201e-05	0	0	0.00189462	0	0	0	0	0	0	0	0	0	0	0	0	0	0	0	0
k__Bacteria|p__Proteobacteria|c__Gammaproteobacteria|o__Enterobacteriales|f__Enterobacteriaceae|g__Salmonella	0	0	0	0	0	4.51101e-05	0	0	0	0	0	9.02201e-05	0	0	0	0	0	0	0	0	0	0	0	0	0	0	0	0.00333815	0	9.02201e-05	0	0	0	0	0	4.51101e-05	4.51101e-05	0	0	0	0	0	0	0	0	0	0	0	0
k__Bacteria|p__Actinobacteria|c__Actinobacteria|o__Bifidobacteriales|f__Bifidobacteriaceae|g__Scardovia	0	0.00031577	0	4.51101e-05	0	0	9.02201e-05	9.02201e-05	0.00022555	0.000360881	9.02201e-05	0.00027066	0	0	0.00018044	4.51101e-05	9.02201e-05	0	0	0	0	0	0	4.51101e-05	0	0	0.00013533	4.51101e-05	0	0	0	0	0	0	0	0	0.00018044	4.51101e-05	0	0	0	0	4.51101e-05	0	0.00013533	4.51101e-05	0	0.00013533	0
k__Bacteria|p__Proteobacteria|c__Betaproteobacteria|o__Burkholderiales|f__Sutterellaceae|g__Parasutterella	0	0	0	0	0	4.51101e-05	0	0	0	0	0	4.51101e-05	0	0	0	0	0	0	0	0	0	0	0	0	0	9.02201e-05	9.02201e-05	0.00230061	0	0.00013533	0	0	0.00022555	0	0	0	0	0	0	0	0	0	4.51101e-05	0	0	0	0	0	0
k__Bacteria|p__Actinobacteria|c__Actinobacteria|o__Actinomycetales|f__Propionibacteriaceae	0	0	9.02201e-05	4.51101e-05	0.00013533	0.000451101	0	4.51101e-05	0	0	4.51101e-05	0	0	0	0.00013533	0	9.02201e-05	0	4.51101e-05	4.51101e-05	9.02201e-05	0	0	9.02201e-05	0	4.51101e-05	0	0	0	0	4.51101e-05	0	0.00013533	4.51101e-05	4.51101e-05	9.02201e-05	0.00022555	4.51101e-05	0	0.00022555	9.02201e-05	0.00022555	0	0	0	4.51101e-05	4.51101e-05	0	0.00027066
k__Bacteria|p__Tenericutes|c__Mollicutes|o__Acholeplasmatales|f__Acholeplasmataceae	0	0	0	0	0	0	0	0.000496211	0	0	0.000360881	0	0	0	0	0	0	0	0	0	0	0	0	0	0	0	0	0	0	0	0	0	0	0	9.02201e-05	0.00013533	0	0	0.00212017	0	0	0	0	0	0	0	0	0	0
k__Bacteria|p__Tenericutes|c__Mollicutes|o__Acholeplasmatales	0	0	0	0	0	0	0	0.000496211	0	0	0.000360881	0	0	0	0	0	0	0	0	0	0	0	0	0	0	0	0	0	0	0	0	0	0	0	9.02201e-05	0.00013533	0	0	0.00212017	0	0	0	0	0	0	0	0	0	0
k__Bacteria|p__Tenericutes|c__Mollicutes|o__Acholeplasmatales|f__Acholeplasmataceae|g__Acholeplasma	0	0	0	0	0	0	0	0.000496211	0	0	0.000360881	0	0	0	0	0	0	0	0	0	0	0	0	0	0	0	0	0	0	0	0	0	0	0	9.02201e-05	0.00013533	0	0	0.00212017	0	0	0	0	0	0	0	0	0	0
k__Bacteria|p__Elusimicrobia|c__Endomicrobia|g__Candidatus Endomicrobium	0	0	0	0	0	0	0	0	0	0	0	0	0	0	0	0	0	9.02201e-05	0	0	0	0	0	0	0	0	0	0	0	0	0	0	0	0	0	0	0	0	0	0	0	0	0	0	0	0	0	0	0
k__Bacteria|p__Elusimicrobia|c__Endomicrobia	0	0	0	0	0	0	0	0	0	0	0	0	0	0	0	0	0	9.02201e-05	0	0	0	0	0	0	0	0	0	0	0	0	0	0	0	0	0	0	0	0	0	0	0	0	0	0	0	0	0	0	0
k__Bacteria|p__Elusimicrobia	0	0	0	0	0	0	0	0	0	0	0	0	0	0	0	0	0	9.02201e-05	0	0	0	0	0	0	0	0	0	0	0	0	0	0	0	0	0	0	0	0	0	0	0	0	0	0	0	0	0	0	0
k__Bacteria|p__Deinococcus-Thermus|c__Deinococci|o__Deinococcales|f__Deinococcaceae|g__Deinococcus	0	0	0	0	0	0	0	0	0	0	0	0	0	0	0	0	0	0	0	0	0	0	0	0	0	0	0	0.00013533	0	0.000360881	0	0	0	0	0	0	0	0	0	0	0	0	0	0	4.51101e-05	0	0	0	0.000721761
k__Bacteria|p__Deinococcus-Thermus|c__Deinococci|o__Deinococcales|f__Deinococcaceae	0	0	0	0	0	0	0	0	0	0	0	0	0	0	0	0	0	0	0	0	0	0	0	0	0	0	0	0.00013533	0	0.000360881	0	0	0	0	0	0	0	0	0	0	0	0	0	0	4.51101e-05	0	0	0	0.000721761
k__Bacteria|p__Deinococcus-Thermus|c__Deinococci|o__Deinococcales	0	0	0	0	0	0	0	0	0	0	0	0	0	0	0	0	0	0	0	0	0	0	0	0	0	0	0	0.00013533	0	0.000360881	0	0	0	0	0	0	0	0	0	0	0	0	0	0	4.51101e-05	0	0	0	0.000721761
k__Bacteria|p__Firmicutes|c__Bacilli|o__Lactobacillales|f__Enterococcaceae|g__Enterococcus	0	0	0	0	0	0.00112775	0	0	0	0	0	4.51101e-05	0	0	0	0	0	0	0	0	0	0	0	4.51101e-05	0	0	0	0.00126308	4.51101e-05	0	0	4.51101e-05	0	0	0	0	0	0	0	0	4.51101e-05	0	0	0	0	4.51101e-05	0	0	0
k__Bacteria|p__Firmicutes|c__Bacilli|o__Lactobacillales|f__Enterococcaceae	0	0	0	0	0	0.00112775	0	0	0	0	0	4.51101e-05	0	0	0	0	0	0	0	0	0	0	0	4.51101e-05	0	0	0	0.00126308	4.51101e-05	0	0	4.51101e-05	0	0	0	0	0	0	0	0	4.51101e-05	0	0	0	0	4.51101e-05	0	0	0
k__Bacteria|p__Proteobacteria|c__Epsilonproteobacteria|o__Campylobacterales|f__Helicobacteraceae|g__Wolinella	0	0	0	0	0	0	0	0.00018044	0	0	9.02201e-05	0	0	0	0	0	0	0	0	0	0	0	0	0	0.00022555	0	0	0	0	0	0.000360881	0	0	0	0	9.02201e-05	0	0	0.00013533	0	0	0	0	4.51101e-05	0	4.51101e-05	0	0	0
k__Bacteria|p__Firmicutes|c__Clostridia|o__Clostridiales|f__Eubacteriaceae|g__Pseudoramibacter	9.02201e-05	0	0	0	0	0	0	4.51101e-05	0	0	0.00013533	0	0	9.02201e-05	0	0	0	4.51101e-05	0	0.000902201	0	0	0	0	0	0	0.000541321	4.51101e-05	9.02201e-05	0	0	0	0	0	0	0	0	0	0.00013533	0	0	0	4.51101e-05	0	0	4.51101e-05	0	0.000405991	0
k__Bacteria|p__Bacteroidetes|c__Bacteroidia|o__Bacteroidales|f__Porphyromonadaceae|g__Butyricimonas	0	0	0	0	0	9.02201e-05	0	0	0	0	0	0	0	0	0	0	0	0	0	0	0	0	0	0	0	0	0	0.00257127	0	4.51101e-05	0	0	0	0	0	0	0	0	0	0	0	0	0	0	0	0	0	0	0
k__Bacteria|p__Proteobacteria|c__Deltaproteobacteria|o__Desulfobacterales	0	0	0	0	0	0	0	0	0	0	9.02201e-05	0	0	0	0	0	0	0	0	9.02201e-05	0	0	0	0	0	0	0	0	0	0	0	0	0	0	0.00013533	0.00013533	0	0	0.00022555	0	4.51101e-05	0	0	0	0	9.02201e-05	0	0	0
k__Bacteria|p__Proteobacteria|c__Deltaproteobacteria|o__Desulfobacterales|f__Desulfobulbaceae	0	0	0	0	0	0	0	0	0	0	9.02201e-05	0	0	0	0	0	0	0	0	9.02201e-05	0	0	0	0	0	0	0	0	0	0	0	0	0	0	0.00013533	0.00013533	0	0	0.00022555	0	4.51101e-05	0	0	0	0	9.02201e-05	0	0	0
k__Bacteria|p__Proteobacteria|c__Deltaproteobacteria|o__Desulfobacterales|f__Desulfobulbaceae|g__Desulfobulbus	0	0	0	0	0	0	0	0	0	0	9.02201e-05	0	0	0	0	0	0	0	0	9.02201e-05	0	0	0	0	0	0	0	0	0	0	0	0	0	0	0.00013533	0.00013533	0	0	0.00022555	0	4.51101e-05	0	0	0	0	9.02201e-05	0	0	0
None	4.51101e-05	0	0	4.51101e-05	0	4.51101e-05	0	0	0	0	0	0	0	0	0	0	0	4.51101e-05	4.51101e-05	4.51101e-05	9.02201e-05	0	0	4.51101e-05	0	0	4.51101e-05	0	0	4.51101e-05	4.51101e-05	0	4.51101e-05	4.51101e-05	0.00027066	0	0	4.51101e-05	4.51101e-05	4.51101e-05	0	0.00013533	0	0	0	4.51101e-05	0	0	4.51101e-05
k__Bacteria|p__Firmicutes|c__Clostridia|o__Clostridiales|f__Lachnospiraceae|g__Clostridium XlVa	0	0	0	0	0	4.51101e-05	0	0	0	0	0	4.51101e-05	0	0	0	0	0	0	0	0	0	0	0	0	0	0	4.51101e-05	0.0018044	0	0	0	0	4.51101e-05	0	0	0	0	0	0	4.51101e-05	0	0	0	0	0	0	0	0	0
k__Archaea|p__Euryarchaeota	0	0	0	0	0	0	0	0	0	0	0	0	0	0	0	0	0	0	0	0	0	0	0	0	0	0	0	0	0.00013533	0	0	0	0	0	0	0	0	0	0	0	0	0	0	0	0	0	0	0	0
k__Archaea|p__Euryarchaeota|c__Methanobacteria	0	0	0	0	0	0	0	0	0	0	0	0	0	0	0	0	0	0	0	0	0	0	0	0	0	0	0	0	0.00013533	0	0	0	0	0	0	0	0	0	0	0	0	0	0	0	0	0	0	0	0
k__Archaea|p__Euryarchaeota|c__Methanobacteria|o__Methanobacteriales	0	0	0	0	0	0	0	0	0	0	0	0	0	0	0	0	0	0	0	0	0	0	0	0	0	0	0	0	0.00013533	0	0	0	0	0	0	0	0	0	0	0	0	0	0	0	0	0	0	0	0
k__Archaea	0	0	0	0	0	0	0	0	0	0	0	0	0	0	0	0	0	0	0	0	0	0	0	0	0	0	0	0	0.00013533	0	0	0	0	0	0	0	0	0	0	0	0	0	0	0	0	0	0	0	0
k__Archaea|p__Euryarchaeota|c__Methanobacteria|o__Methanobacteriales|f__Methanobacteriaceae	0	0	0	0	0	0	0	0	0	0	0	0	0	0	0	0	0	0	0	0	0	0	0	0	0	0	0	0	0.00013533	0	0	0	0	0	0	0	0	0	0	0	0	0	0	0	0	0	0	0	0
k__Archaea|p__Euryarchaeota|c__Methanobacteria|o__Methanobacteriales|f__Methanobacteriaceae|g__Methanobrevibacter	0	0	0	0	0	0	0	0	0	0	0	0	0	0	0	0	0	0	0	0	0	0	0	0	0	0	0	0	0.00013533	0	0	0	0	0	0	0	0	0	0	0	0	0	0	0	0	0	0	0	0
k__Bacteria|p__Firmicutes|c__Clostridia|o__Clostridiales|f__Lachnospiraceae|g__Blautia	0	0	0	4.51101e-05	0	9.02201e-05	0	0	0	0	0	0	0	0	0	0	0	0	0	0	0	0	0	0	0	0	0	0.00189462	0	4.51101e-05	0	0	0	0	0	0	4.51101e-05	0	0	0	0	0	0	0	0	0	0	0	0
k__Bacteria|p__Firmicutes|c__Negativicutes|o__Selenomonadales|f__Acidaminococcaceae	0	0	0	0	0	0	0	0	0	0	0	0	0	0	0	0	0	0	0	0	0	0	0	0	0	0	0	0.000586431	0	0	0	0	0	0	0	0	0	0	0	0	0	0	0	0	0	0	0	0	0
k__Bacteria|p__Proteobacteria|c__Gammaproteobacteria|o__Pseudomonadales|f__Moraxellaceae|g__Enhydrobacter	0	0	0	0	0	0	0	0	0	0	0	4.51101e-05	0	0	0	0	0	0	0	0	0	0	0	0	0	4.51101e-05	0	0	4.51101e-05	4.51101e-05	0	0	0	0	0	0	0	0	0	0.00022555	0	0	0	0	0	0	0	0	0.00022555
k__Bacteria|p__Proteobacteria|c__Alphaproteobacteria|o__Caulobacterales|f__Caulobacteraceae|g__Brevundimonas	0	0	0	0	0	0	0	0	0	0	0	0.00207506	0	0	0	0	0	0	0	0	0	0	0	0	0	0	0	0	0	0	0	0	0	0	0	0	0	0	0	0	0	0	0	0	0	0	0	0	0
k__Bacteria|p__Proteobacteria|c__Alphaproteobacteria|o__Caulobacterales|f__Caulobacteraceae	0	0	0	0	0	0	0	0	0	0	0	0.00207506	0	0	0	0	0	0	0	0	0	0	0	0	0	0	0	0	0	0	0	0	0	0	0	0	0	0	0	0	0	0	0	0	0	0	0	0	0
k__Bacteria|p__Proteobacteria|c__Alphaproteobacteria|o__Caulobacterales	0	0	0	0	0	0	0	0	0	0	0	0.00207506	0	0	0	0	0	0	0	0	0	0	0	0	0	0	0	0	0	0	0	0	0	0	0	0	0	0	0	0	0	0	0	0	0	0	0	0	0
k__Bacteria|p__Proteobacteria|c__Gammaproteobacteria|o__Enterobacteriales|f__Enterobacteriaceae|g__Proteus	0	0	0	0	0	0	0	0	0	0	0	0	0	0	0	0	0	0	0	0	0	0	0	0	0	0	0	9.02201e-05	0	4.51101e-05	0	0	4.51101e-05	0	0	0	0	0	0	0	0	0	0	0	0	0	0	0	0
k__Bacteria|p__Firmicutes|c__Clostridia|o__Clostridiales|f__Lachnospiraceae|g__Roseburia	0	0	0	0	0	0	0	0	0	0	0	0	0	0	9.02201e-05	0	0	0	0	0	0	0	0	0	0	0	0	0.00126308	0	0	0	0	0	0	0	0	0	0	0	0	0	0	0	0	0	0	0	0	0
k__Bacteria|p__Proteobacteria|c__Gammaproteobacteria|o__Xanthomonadales|f__Xanthomonadaceae	0	0	0	0	0	9.02201e-05	0	0	0	0	0	0	0	0	0	0	0	0	0	0	0	0	0	0	0	0	0	0.000676651	0	9.02201e-05	0	0	0	0	0	0	0	0	0	0	0	0	0	0	0	0	0	0	0.00018044
k__Bacteria|p__Proteobacteria|c__Gammaproteobacteria|o__Xanthomonadales	0	0	0	0	0	9.02201e-05	0	0	0	0	0	0	0	0	0	0	0	0	0	0	0	0	0	0	0	0	0	0.000676651	0	9.02201e-05	0	0	0	0	0	0	0	0	0	0	0	0	0	0	0	0	0	0	0.00018044
k__Bacteria|p__Firmicutes|c__Bacilli|o__Lactobacillales|f__Leuconostocaceae|g__Weissella	0	0	0	0	0	0	0	0	0	0	0	4.51101e-05	0	0	0	0	0	0	0	0	0	0	0	0	0	0	0	0.0013533	0	4.51101e-05	0	0	4.51101e-05	0	0	0	0	0	0	0	0	0	0	0	0	0	0	0	0
k__Bacteria|p__Firmicutes|c__Bacilli|o__Lactobacillales|f__Leuconostocaceae	0	0	0	0	0	0	0	0	0	0	0	4.51101e-05	0	0	0	0	0	0	0	0	0	0	0	0	0	0	0	0.0013533	0	4.51101e-05	0	0	4.51101e-05	0	0	0	0	0	0	0	0	0	0	0	0	0	0	0	0
k__Bacteria|p__Proteobacteria|c__Gammaproteobacteria|o__Enterobacteriales|f__Enterobacteriaceae|g__Klebsiella	0	0	0	0	0	0	0	0	0	0	0	4.51101e-05	0	0	0	0	0	0	0	0	0	0	0	0	0	4.51101e-05	0	0.00148863	0	9.02201e-05	0	0	4.51101e-05	0	0	0	0	0	0	0	0	0	0	0	0	0	0	0	0
k__Bacteria|p__Actinobacteria|c__Actinobacteria|o__Coriobacteriales|f__Coriobacteriaceae|g__Cryptobacterium	0	4.51101e-05	0	4.51101e-05	0	0	0	0	0.000360881	0.00018044	0	0	0	4.51101e-05	9.02201e-05	0	0	0	4.51101e-05	0	0	0	0	0	0	0	4.51101e-05	0	9.02201e-05	0	0	0	0	0	0	0	4.51101e-05	0	0	0	0	0	0	0	0	0	4.51101e-05	0	0
k__Bacteria|p__Chloroflexi|c__Anaerolineae|o__Anaerolineales|f__Anaerolineaceae	0	0	0	0	0	0	0	0	0	0	0	0	0	0	0	0	0	4.51101e-05	0	0	0	4.51101e-05	0	0	0	0	0	0.00117286	9.02201e-05	0	0	0	0	0	4.51101e-05	0	0	0	4.51101e-05	0	0	0	0	4.51101e-05	0	0	0	4.51101e-05	0
k__Bacteria|p__Chloroflexi	0	0	0	0	0	0	0	0	0	0	0	0	0	0	0	0	0	4.51101e-05	0	0	0	4.51101e-05	0	0	0	0	0	0.00117286	9.02201e-05	0	0	0	0	0	4.51101e-05	0	0	0	4.51101e-05	0	0	0	0	4.51101e-05	0	0	0	4.51101e-05	0
k__Bacteria|p__Chloroflexi|c__Anaerolineae|o__Anaerolineales	0	0	0	0	0	0	0	0	0	0	0	0	0	0	0	0	0	4.51101e-05	0	0	0	4.51101e-05	0	0	0	0	0	0.00117286	9.02201e-05	0	0	0	0	0	4.51101e-05	0	0	0	4.51101e-05	0	0	0	0	4.51101e-05	0	0	0	4.51101e-05	0
k__Bacteria|p__Chloroflexi|c__Anaerolineae	0	0	0	0	0	0	0	0	0	0	0	0	0	0	0	0	0	4.51101e-05	0	0	0	4.51101e-05	0	0	0	0	0	0.00117286	9.02201e-05	0	0	0	0	0	4.51101e-05	0	0	0	4.51101e-05	0	0	0	0	4.51101e-05	0	0	0	4.51101e-05	0
k__Bacteria|p__Proteobacteria|c__Deltaproteobacteria|o__Desulfovibrionales|f__Desulfomicrobiaceae|g__Desulfomicrobium	0	0	0	0	0	0	0	0	0	0	4.51101e-05	0	0	0	0	0	0	0	0	0	0	0	0	0	0	0	0	0	0	0	0	0	0	0	0	0	0	9.02201e-05	0	0	0	0	0	0	0	0	0	0	0
k__Bacteria|p__Proteobacteria|c__Deltaproteobacteria|o__Desulfovibrionales|f__Desulfomicrobiaceae	0	0	0	0	0	0	0	0	0	0	4.51101e-05	0	0	0	0	0	0	0	0	0	0	0	0	0	0	0	0	0	0	0	0	0	0	0	0	0	0	9.02201e-05	0	0	0	0	0	0	0	0	0	0	0
k__Bacteria|p__Proteobacteria|c__Gammaproteobacteria|o__Xanthomonadales|f__Xanthomonadaceae|g__Stenotrophomonas	0	0	0	0	0	4.51101e-05	0	0	0	0	0	0	0	0	0	0	0	0	0	0	0	0	0	0	0	0	0	0.000586431	0	0	0	0	0	0	0	0	0	0	0	0	0	0	0	0	0	0	0	0	0.00018044
k__Bacteria|p__Actinobacteria|c__Actinobacteria|o__Coriobacteriales|f__Coriobacteriaceae|g__Olsenella	0	0	0	9.02201e-05	0	0	0	0	4.51101e-05	0	0	0	0	0	0	0	0	0	0	4.51101e-05	0	0	0	0	0	0	9.02201e-05	0.000947311	0	0	0	0	0	0	0	0	4.51101e-05	0	4.51101e-05	0.00013533	0	0	0	0	0	0	0	0	4.51101e-05
k__Bacteria|p__Firmicutes|c__Clostridia|o__Clostridiales|f__Lachnospiraceae|g__Lachnospiracea_incertae_sedis	4.51101e-05	0	0	0	0	0	0	0	0	0	4.51101e-05	0	0	0	0	0	0	0	0	0	0	0	0	0	0	0	0	0.00103753	0	4.51101e-05	0	0	9.02201e-05	0	0	0	0	0	0	0	0	0	0	0	0	0	0	0	0
k__Bacteria|p__Proteobacteria|c__Alphaproteobacteria|o__Sphingomonadales	0	0	0	0	0	0	0	0	0	0	0	0	4.51101e-05	0	0	0	0	0	0	0	0	0	0	0	0	0	0	4.51101e-05	9.02201e-05	0	0	0	0	0	0	0	0	0	0	0	0	0	0	0	0	0	0	0	0
k__Bacteria|p__Proteobacteria|c__Alphaproteobacteria|o__Sphingomonadales|f__Sphingomonadaceae	0	0	0	0	0	0	0	0	0	0	0	0	4.51101e-05	0	0	0	0	0	0	0	0	0	0	0	0	0	0	4.51101e-05	9.02201e-05	0	0	0	0	0	0	0	0	0	0	0	0	0	0	0	0	0	0	0	0
k__Bacteria|p__Proteobacteria|c__Alphaproteobacteria|o__Sphingomonadales|f__Sphingomonadaceae|g__Sphingomonas	0	0	0	0	0	0	0	0	0	0	0	0	4.51101e-05	0	0	0	0	0	0	0	0	0	0	0	0	0	0	4.51101e-05	9.02201e-05	0	0	0	0	0	0	0	0	0	0	0	0	0	0	0	0	0	0	0	0
k__Bacteria|p__Synergistetes|c__Synergistia|o__Synergistales|f__Synergistaceae|g__Cloacibacillus	0	0	0	0	0	0	0	0	0	0	0	0	0	0	0	0	0	0	0	0	0	0	0	0	0	0	0	0	0	0	0	0	0	0	0	0	0	0	0	0	0	0	0	0	0	0	0	0	0
k__Bacteria|p__Firmicutes|c__Clostridia|o__Clostridiales|f__Ruminococcaceae|g__Clostridium IV	0	0	0	0	0	0	0	0	0	0	0	0	0	0	0	0	0	0	0	0	0	0	0	0	0	0	0	0.000451101	0	0	0	0	0	0	0	0	0	0	0	0	0	0	0	0	0	0	0	0	0
k__Bacteria|p__Proteobacteria|c__Gammaproteobacteria|o__Enterobacteriales|f__Enterobacteriaceae|g__Morganella	0	0	0	0	0	4.51101e-05	0	0	0	0	0	0	0	0	0	0	0	0	0	0	0	0	0	0	0	0	0	0.000405991	0	0	0	0	0	0	0	0	0	0	0	0	0	0	0	0	0	0	0	0	0
k__Bacteria|p__Actinobacteria|c__Actinobacteria|o__Actinomycetales|f__Micrococcaceae|g__Kocuria	0	0	0	0	0	0	0	0	0	0	0	0	0	0	0	0	0	0	0	0	0	0	0	0	0	0	0	0.00018044	0	0.00013533	0	0	0	0	0	0	0	9.02201e-05	0	0	0	0	0	0	0	0	0	0	0
k__Bacteria|p__Firmicutes|c__Bacilli|o__Lactobacillales|f__Streptococcaceae|g__Lactococcus	0	0	0	0	0	0	0	0	0	0	0	0	0	4.51101e-05	0	0	0	0	0	0	0	0	0	0	0	0	0	0.00022555	0	0	9.02201e-05	0	0	0	0	0	0	0	0	4.51101e-05	0	0	0	0	0	0	0	0	0
k__Bacteria|p__Proteobacteria|c__Gammaproteobacteria|o__Enterobacteriales|f__Enterobacteriaceae|g__Cronobacter	0	0	0	0	0	0	0	0	0	0	0	0	0	0	0	0	0	0	0	0	0	0	0	0	0	0	0	0.000857091	0	0	0	0	0	0	0	0	0	0	0	0	0	0	0	0	0	0	0	0	0
k__Bacteria|p__Firmicutes|c__Clostridia|o__Clostridiales|f__Ruminococcaceae|g__Ruminococcus	0	0	0	0	4.51101e-05	0	0	0	0	0	0	0	0	0	0	0	0	0	0	0	0	0	0	0	0	0	4.51101e-05	0.000405991	0	0	0	0	0	0	0	0	0	0	0	0	0	0	0	0	0	0	0	0	0
k__Bacteria|p__Synergistetes|c__Synergistia|o__Synergistales|f__Synergistaceae|g__Pyramidobacter	0	0	0	0	0	0	0	0	0	0	4.51101e-05	0	0	0	0	0	0	4.51101e-05	0	0.00027066	0	0	0	0	0	0	0	0	4.51101e-05	0	0	0	0	0	0.00013533	0	0	0	0	0	0	0	0	0	0	0	0	4.51101e-05	4.51101e-05
k__Bacteria|p__Firmicutes|c__Clostridia|o__Clostridiales|f__Lachnospiraceae|g__Howardella	0	0	0	0	0	0	0	0	0	0	0	0	0	0	0	0	0	0	0	0	0	9.02201e-05	0	0	0	0	0	0	0	4.51101e-05	0	0	0	0	4.51101e-05	0	0	0	4.51101e-05	4.51101e-05	0	0	0	0	0	0	0	0.00013533	4.51101e-05
k__Bacteria|p__Proteobacteria|c__Alphaproteobacteria|o__Rhizobiales|f__Rhizobiaceae	0	0	0	0	0	0.00018044	0	0	0	0	0	0	0	0	0	0	0	0	0	4.51101e-05	0	0	0	4.51101e-05	0	0	0	0.00013533	0	0	0	0	0	0	0	0	0	0	0	0	0	0	0	0	4.51101e-05	0	0	0	0
k__Bacteria|p__Proteobacteria|c__Alphaproteobacteria|o__Rhizobiales	0	0	0	0	0	0.00018044	0	0	0	0	0	0	0	0	0	0	0	0	0	4.51101e-05	0	0	0	4.51101e-05	0	0	0	0.00013533	0	0	0	0	0	0	0	0	0	0	0	0	0	0	0	0	4.51101e-05	0	0	0	0
k__Bacteria|p__Proteobacteria|c__Alphaproteobacteria|o__Rhizobiales|f__Rhizobiaceae|g__Rhizobium	0	0	0	0	0	0.00018044	0	0	0	0	0	0	0	0	0	0	0	0	0	4.51101e-05	0	0	0	4.51101e-05	0	0	0	0.00013533	0	0	0	0	0	0	0	0	0	0	0	0	0	0	0	0	4.51101e-05	0	0	0	0
k__Bacteria|p__Actinobacteria|c__Actinobacteria|o__Coriobacteriales|f__Coriobacteriaceae|g__Slackia	4.51101e-05	4.51101e-05	0	0	0	0	0	0	0	0	0	0	0	0	4.51101e-05	0	0	0	0	0	0	0	0	0	0	0	0	4.51101e-05	9.02201e-05	0	0	0	0	0	4.51101e-05	0	4.51101e-05	0	0	0	0	0	0	0	0	4.51101e-05	4.51101e-05	4.51101e-05	0
k__Bacteria|p__Firmicutes|c__Bacilli|o__Lactobacillales|f__Carnobacteriaceae|g__Carnobacterium	4.51101e-05	0	0	0	9.02201e-05	0	0	0	0	0	0	0	0	0	0	0	0	0	0	0	0	0	0	0	0	0	0	0.000405991	0	0	0	0	0	0	0	0	0	0	0	0	0	0	0	0	0	0	0	0	4.51101e-05
k__Bacteria|p__Actinobacteria|c__Actinobacteria|o__Coriobacteriales|f__Coriobacteriaceae|g__Collinsella	0	0	0	0	0	0	0	0	0	0	0	0	0	0	9.02201e-05	0	0	0	0	0	0	0	0	0	0	0	0	0.00018044	0	0	0	0	0	0	0	0	0	0	0	0	0	0	0	0	0	0	0	0	0
k__Bacteria|p__Bacteroidetes|c__Flavobacteriia|o__Flavobacteriales|f__Flavobacteriaceae|g__Chryseobacterium	0	0	0	0	0	4.51101e-05	0	0	0	0	0	0	0	0	0	0	0	0	0	0	0	0	0	0	0	4.51101e-05	0	0	0	0	0	0	0	0	0	0	0	0	0	0	0	0	0	0	0	0	0	0	0
k__Bacteria|p__Firmicutes|c__Erysipelotrichia|o__Erysipelotrichales|f__Erysipelotrichaceae|g__Bulleidia	0	0	0	0	0	0	0	4.51101e-05	0	0	0	0	0	0	4.51101e-05	0	0	0	0	0	0	0	0	0	0	0	0	0	0	0	0	0	0	0	4.51101e-05	4.51101e-05	0	9.02201e-05	0	0	0	0	0	0	0	0	0	0	0
k__Bacteria|p__Firmicutes|c__Negativicutes|o__Selenomonadales|f__Acidaminococcaceae|g__Phascolarctobacterium	0	0	0	0	0	0	0	0	0	0	0	0	0	0	0	0	0	0	0	0	0	0	0	0	0	0	0	0.000586431	0	0	0	0	0	0	0	0	0	0	0	0	0	0	0	0	0	0	0	0	0
k__Bacteria|p__Spirochaetes|c__Spirochaetia|o__Spirochaetales|f__Spirochaetaceae|g__Sphaerochaeta	0	0	0	0	0	0	0	0	0	0	0	0	0	0	0	0	0	0	0	0	0	0	0	0	0	0	0	0	0.000496211	0	0	0	0	0	4.51101e-05	0	0	0	0	0	0	0	0	0	0	0	0	0	0
k__Bacteria|p__Proteobacteria|c__Betaproteobacteria|o__Burkholderiales|f__Burkholderiales_incertae_sedis	0	0	0	0	0	0	0	0	0	0	0	4.51101e-05	0	0	0	0	0	0	0	0	0	0	0	0	0	0	0	0	0	0	0	0	0	0	0	0	0	0	0	0	0	0	0	0	4.51101e-05	0	0	0	0
k__Bacteria|p__Firmicutes|c__Clostridia|o__Clostridiales|f__Ruminococcaceae|g__Gemmiger	0	0	0	0	0	0	0	0	0	0	0	0	0	0	0	0	0	0	0	0	0	0	0	0	0	0	0	0.00031577	0	4.51101e-05	0	0	0	0	0	0	0	0	0	0	0	0	0	0	0	0	0	0	0
k__Bacteria|p__Firmicutes|c__Bacilli|o__Lactobacillales|f__Lactobacillaceae|g__Pediococcus	0	0	0	0	0	0	0	0	0	0	0	0	0	0	0	0	0	0	9.02201e-05	0	0	0	0	0	0	0	0	0.000405991	0	0	0	0	0	0	0	0	0	0	0	0	0	0	0	0	0	0	0	0	0
k__Bacteria|p__Proteobacteria|c__Betaproteobacteria|o__Burkholderiales|f__Sutterellaceae|g__Sutterella	0	0	0	0	0	0	0	0	0	0	0	0	0	0	0	0	0	0	0	0	0	0	0	0	0	0	0	0.000451101	0	0	0	0	0	0	0	0	0	0	0	0	0	0	0	0	4.51101e-05	0	0	0	0
k__Bacteria|p__Proteobacteria|c__Betaproteobacteria|o__Burkholderiales|f__Comamonadaceae|g__Acidovorax	0	0	0	0	0	0	0	0	0	0	0	0.00013533	0	0	0	0	0	0	0	0	0	0	0	0	0	0	0	4.51101e-05	0	0	0	0	0	0	0	0	0	0	0	0	0	0	0	0	0	0	0	0	0
k__Bacteria|p__Bacteroidetes|c__Sphingobacteriia|o__Sphingobacteriales	0	0	0	0	0	4.51101e-05	0	0	0	0	0	0	0	0	0	0	0	0	0	0	0	0	0	4.51101e-05	0	0	0	0.00022555	4.51101e-05	0	0	0	0	0	0	0	0	0	0	0	0	0	0	0	0	0	0	0	0
k__Bacteria|p__Bacteroidetes|c__Sphingobacteriia	0	0	0	0	0	4.51101e-05	0	0	0	0	0	0	0	0	0	0	0	0	0	0	0	0	0	4.51101e-05	0	0	0	0.00022555	4.51101e-05	0	0	0	0	0	0	0	0	0	0	0	0	0	0	0	0	0	0	0	0
k__Bacteria|p__Proteobacteria|c__Betaproteobacteria|o__Burkholderiales|f__Burkholderiaceae|g__Limnobacter	0	0	0	0	0	0	0	0	0	4.51101e-05	0	0.000405991	0	0	0	0	0	0	0	0	0	0	0	0	0	0	0	0	0	0	0	0	0	0	0	0	0	0	0	0	0	0	0	0	0	0	0	0	0
k__Bacteria|p__Proteobacteria|c__Betaproteobacteria|o__Burkholderiales|f__Burkholderiaceae	0	0	0	0	0	0	0	0	0	4.51101e-05	0	0.000405991	0	0	0	0	0	0	0	0	0	0	0	0	0	0	0	0	0	0	0	0	0	0	0	0	0	0	0	0	0	0	0	0	0	0	0	0	0
k__Bacteria|p__Proteobacteria|c__Gammaproteobacteria|o__Aeromonadales	0	0	0	0	0	0	0	0	0	0	0	0	0	0	0	0	4.51101e-05	0	0	0	0	0	0	0	0	0	0	0.00013533	0	0	0	0	0	0	0	0	0	0	0	0	0	0	0	0	0	0	0	0	9.02201e-05
k__Bacteria|p__Proteobacteria|c__Gammaproteobacteria|o__Aeromonadales|f__Aeromonadaceae	0	0	0	0	0	0	0	0	0	0	0	0	0	0	0	0	4.51101e-05	0	0	0	0	0	0	0	0	0	0	0.00013533	0	0	0	0	0	0	0	0	0	0	0	0	0	0	0	0	0	0	0	0	9.02201e-05
k__Bacteria|p__Proteobacteria|c__Gammaproteobacteria|o__Aeromonadales|f__Aeromonadaceae|g__Aeromonas	0	0	0	0	0	0	0	0	0	0	0	0	0	0	0	0	4.51101e-05	0	0	0	0	0	0	0	0	0	0	0.00013533	0	0	0	0	0	0	0	0	0	0	0	0	0	0	0	0	0	0	0	0	9.02201e-05
k__Bacteria|p__Actinobacteria|c__Actinobacteria|o__Acidimicrobiales	0	0	0	0	0	0	0	0	0	0	0	0	0	0	0	0	0	0	0	0	0	0	0	0	0	0	0	0.000405991	0	0	0	0	0	0	0	0	0	0	0	0	0	0	0	0	0	0	0	0	0
k__Bacteria|p__Firmicutes|c__Erysipelotrichia|o__Erysipelotrichales|f__Erysipelotrichaceae|g__Allobaculum	0	0	0	0	0	0	0	0	0	0	0	0	0	0	0	0	0	0	0	0	0	0	0	0	0	0	0	0	0	0	0	0	0.000360881	0	0	0	0	0	0	0	0	0	0	0	0	0	0	0	0
k__Bacteria|p__Bacteroidetes|c__Sphingobacteriia|o__Sphingobacteriales|f__Sphingobacteriaceae	0	0	0	0	0	4.51101e-05	0	0	0	0	0	0	0	0	0	0	0	0	0	0	0	0	0	4.51101e-05	0	0	0	0.00022555	4.51101e-05	0	0	0	0	0	0	0	0	0	0	0	0	0	0	0	0	0	0	0	0
k__Bacteria|p__Firmicutes|c__Bacilli|o__Bacillales|f__Planococcaceae	0	0	0	0	0	0	0	0	0	0	0	0	0	0	0	0	0	0	0	0	0	0	0	0	0	0	0	0.000360881	0	0	0	0	0	0	0	0	0	0	0	0	0	0	0	0	0	0	0	0	0
k__Bacteria|p__Firmicutes|c__Bacilli|o__Bacillales|f__Planococcaceae|g__Rummeliibacillus	0	0	0	0	0	0	0	0	0	0	0	0	0	0	0	0	0	0	0	0	0	0	0	0	0	0	0	0.000360881	0	0	0	0	0	0	0	0	0	0	0	0	0	0	0	0	0	0	0	0	0
k__Bacteria|p__Proteobacteria|c__Betaproteobacteria|o__Burkholderiales|f__Burkholderiales_incertae_sedis|g__Aquabacterium	0	0	0	0	0	0	0	0	0	0	0	4.51101e-05	0	0	0	0	0	0	0	0	0	0	0	0	0	0	0	0	0	0	0	0	0	0	0	0	0	0	0	0	0	0	0	0	0	0	0	0	0
k__Bacteria|p__Synergistetes|c__Synergistia|o__Synergistales|f__Synergistaceae|g__Synergistes	0	0	0	0	0	0	0	0	0	0	4.51101e-05	0	0	0	0	0	0	0	0	0	0	0	0	0	0	0	0	0	0	0	0	0	0	0	0	0	0	0	0	0	0	0	0	0	0	0	0	0	0
k__Bacteria|p__Actinobacteria|c__Actinobacteria|o__Actinomycetales|f__Micrococcaceae|g__Arthrobacter	0	0	0	0	0	0	0	0	0	0	0	0	0	9.02201e-05	0	0	0	0	0	0	0	0	0	0	0	0	0	0	0	0	0	0	0	0	9.02201e-05	0	0	4.51101e-05	0	0	0	0	0	0	0	0	0	0	0
k__Bacteria|p__Proteobacteria|c__Gammaproteobacteria|o__Xanthomonadales|f__Xanthomonadaceae|g__Rhodanobacter	0	0	0	0	0	4.51101e-05	0	0	0	0	0	0	0	0	0	0	0	0	0	0	0	0	0	0	0	0	0	9.02201e-05	0	9.02201e-05	0	0	0	0	0	0	0	0	0	0	0	0	0	0	0	0	0	0	0
k__Bacteria|p__Bacteroidetes|c__Bacteroidia|o__Bacteroidales|f__Porphyromonadaceae|g__Coprobacter	0	0	0	0	0	0	0	0	0	0	0	0	0	0	0	0	0	0	0	0	0	0	0	0	0	0	0	0	0	0	0	0	0	0	0	0	0	0	0	0	0	0	0	0	0	0	0	0	0
k__Bacteria|p__Proteobacteria|c__Betaproteobacteria|o__Burkholderiales|f__Burkholderiales_incertae_sedis|g__Tepidimonas	0	0	0	0	0	0	0	0	0	0	0	0	0	0	0	0	0	0	0	0	0	0	0	0	0	0	0	0	0	0	0	0	0	0	0	0	0	0	0	0	0	0	0	0	4.51101e-05	0	0	0	0
k__Bacteria|p__Firmicutes|c__Clostridia|o__Clostridiales|f__Ruminococcaceae|g__Anaerofilum	0	0	0	0	0	0	0	0	0	0	0	0	0	0	0	0	0	0	0	0	0	0	0	0	0	0	0	0	0	0	0	0	0	0	0	0	0	0	0	0	0	0	0	0	0	0	0	0	0
k__Bacteria|p__Actinobacteria|c__Actinobacteria|o__Actinomycetales|f__Propionibacteriaceae|g__Propionibacterium	0	0	0	0	0	0	0	0	0	0	0	0	0	0	0	0	0	0	0	0	0	0	0	0	0	0	0	0	0	0	0	0	0	0	0	4.51101e-05	0	0	0	0	4.51101e-05	0	0	0	0	0	0	0	4.51101e-05
k__Bacteria|p__Firmicutes|c__Clostridia|o__Clostridiales|f__Lachnospiraceae|g__Fusicatenibacter	0	0	0	0	0	4.51101e-05	0	0	0	0	0	0	0	0	4.51101e-05	0	0	0	0	0	0	0	0	0	4.51101e-05	0	0	9.02201e-05	0	0	0	0	0	0	0	0	0	0	0	0	0	0	0	0	0	0	0	0	0
k__Bacteria|p__Actinobacteria|c__Actinobacteria|o__Actinomycetales|f__Nocardiaceae|g__Gordonia	0	0	0	0.00018044	0	0	0	0	0	0	0	0	0	0	0	0	0	0	0	0	0	0	0	0	0	4.51101e-05	0	0	0	0	0	0	0	0	0	0	0	0	0	0	0	0	0	0	0	0	0	0	0
k__Bacteria|p__Actinobacteria|c__Actinobacteria|o__Actinomycetales|f__Nocardiaceae	0	0	0	0.00018044	0	0	0	0	0	0	0	0	0	0	0	0	0	0	0	0	0	0	0	0	0	4.51101e-05	0	0	0	0	0	0	0	0	0	0	0	0	0	0	0	0	0	0	0	0	0	0	0
k__Bacteria|p__Firmicutes|c__Clostridia|o__Clostridiales|f__Ruminococcaceae|g__Butyricicoccus	0	0	0	0	0	0	0	0	0	0	0	0	0	0	0	0	0	0	0	0	0	0	0	0	0	0	0	0.00018044	0	0	0	0	0	0	0	0	0	0	0	0	0	0	0	0	0	0	0	0	0
k__Bacteria|p__Proteobacteria|c__Alphaproteobacteria|o__Rhodobacterales|f__Rhodobacteraceae	0	0	0	0	0	0	0	0	0	0	0	0	0	0	0	0	0	0	0	0	0	0	0	0	0	0	0	0	0	0	0	0	0	4.51101e-05	4.51101e-05	0	0	0	0	9.02201e-05	0	0	0	0	0	4.51101e-05	0	0	0
k__Bacteria|p__Proteobacteria|c__Alphaproteobacteria|o__Rhodobacterales|f__Rhodobacteraceae|g__Paracoccus	0	0	0	0	0	0	0	0	0	0	0	0	0	0	0	0	0	0	0	0	0	0	0	0	0	0	0	0	0	0	0	0	0	4.51101e-05	4.51101e-05	0	0	0	0	9.02201e-05	0	0	0	0	0	4.51101e-05	0	0	0
k__Bacteria|p__Proteobacteria|c__Alphaproteobacteria|o__Rhodobacterales	0	0	0	0	0	0	0	0	0	0	0	0	0	0	0	0	0	0	0	0	0	0	0	0	0	0	0	0	0	0	0	0	0	4.51101e-05	4.51101e-05	0	0	0	0	9.02201e-05	0	0	0	0	0	4.51101e-05	0	0	0
k__Bacteria|p__Firmicutes|c__Clostridia|o__Clostridiales|f__Lachnospiraceae|g__Dorea	0	0	0	0	0	0	0	0	0	0	0	0	0	0	0	0	0	0	0	0	0	0	0	0	0	0	0	4.51101e-05	0	0	0	0	0	0	0	0	0	0	0	0	0	0	0	0	0	0	0	0	0
k__Bacteria|p__Bacteroidetes|c__Sphingobacteriia|o__Sphingobacteriales|f__Sphingobacteriaceae|g__Pedobacter	0	0	0	0	0	4.51101e-05	0	0	0	0	0	0	0	0	0	0	0	0	0	0	0	0	0	4.51101e-05	0	0	0	0	4.51101e-05	0	0	0	0	0	0	0	0	0	0	0	0	0	0	0	0	0	0	0	0
k__Bacteria|p__Firmicutes|c__Clostridia|o__Clostridiales|f__Lachnospiraceae|g__Anaerostipes	0	0	0	0	0	0	0	0	0	0	0	0	0	0	0	0	0	0	0	0	0	0	0	0	0	0	0	0	0	0	0	0	0	0	0	0	0	0	0	0	0	0	0	0	0	0	0	0	0
k__Bacteria|p__Firmicutes|c__Bacilli|o__Lactobacillales|f__Carnobacteriaceae|g__Desemzia	0	0	0	0	0	0	0	0	0	0	0	0	0	0	0	0	0	0	0	0	0	0	0	0	0	0	0	9.02201e-05	0	0	0	0	0	0	0	0	0	0	0	0	0	0	0	0	0	0	0	0	0
k__Bacteria|p__Bacteroidetes|c__Sphingobacteriia|o__Sphingobacteriales|f__Chitinophagaceae	0	0	0	0	0	0	0	0	0	0	0	0	0	0	0	0	0	0	0	0	0	0	0	0	0	0	0	0	0	0	0	0	0	0	0	0	0	0	0	0	0	0	0	0	0	0	0	0	0
k__Bacteria|p__Firmicutes|c__Bacilli|o__Lactobacillales|f__Carnobacteriaceae|g__Atopostipes	0	0	0	0	0	0	0	0	0	0	0	0	0	0	0	0	0	0	0	0	0	0	0	0	0	0	0	4.51101e-05	0	0	0	0	0	0	0	0	0	0	0	0	0	0	0	0	0	0	0	0	0
[truncated: 42 more columns]
